# Supplementary material for: Future climate scenarios reshape the suitability of major malaria vector taxa in South America
Source: Int J Biometeorol. 2026 Jun 23;70(7):195. doi: 10.1007/s00484-026-03244-y (PMC13290823; doi:10.1007/s00484-026-03244-y)
Supplement: Supplementary file 1 — Supplementary Material 1 (CSV 2.87 MB) [file 484_2026_3244_MOESM1_ESM.csv]

taxon	longitude	latitude	vector_class	source
Anopheles aberrans	97.996656	19.01668	Unclassified	GBIF: https://doi.org/10.15468/dl.zfaw79
Anopheles aberrans	100.389404	19.896706	Unclassified	GBIF: https://doi.org/10.15468/dl.zfaw79
Anopheles aberrans	100.508752	20.071488	Unclassified	GBIF: https://doi.org/10.15468/dl.zfaw79
Anopheles aberrans	102.058493	12.785252	Unclassified	GBIF: https://doi.org/10.15468/dl.zfaw79
Anopheles aberrans	102.208368	13.969362	Unclassified	GBIF: https://doi.org/10.15468/dl.zfaw79
Anopheles aberrans	103.528317	16.32556	Unclassified	GBIF: https://doi.org/10.15468/dl.zfaw79
Anopheles acanthotorynus	-53.24036	3.91451	Unclassified	GBIF: https://doi.org/10.15468/dl.zfaw79
Anopheles acanthotorynus	-53.23477	3.92404	Unclassified	GBIF: https://doi.org/10.15468/dl.zfaw79
Anopheles acanthotorynus	-52.464115	4.563611	Unclassified	GBIF: https://doi.org/10.15468/dl.zfaw79
Anopheles acanthotorynus	-52.334495	4.941608	Unclassified	GBIF: https://doi.org/10.15468/dl.zfaw79
Anopheles acanthotorynus	-52.323296	4.936976	Unclassified	GBIF: https://doi.org/10.15468/dl.zfaw79
Anopheles acanthotorynus	-51.81813	3.88265	Unclassified	GBIF: https://doi.org/10.15468/dl.zfaw79
Anopheles aconitus	80.66931	7.696631	Unclassified	GBIF: https://doi.org/10.15468/dl.zfaw79
Anopheles aconitus	81.173004	23.5863	Unclassified	GBIF: https://doi.org/10.15468/dl.zfaw79
Anopheles aconitus	84.14	27.63	Unclassified	GBIF: https://doi.org/10.15468/dl.zfaw79
Anopheles aconitus	85.92	27.0	Unclassified	GBIF: https://doi.org/10.15468/dl.zfaw79
Anopheles aconitus	92.66	11.74	Unclassified	GBIF: https://doi.org/10.15468/dl.zfaw79
Anopheles aconitus	95.323611	5.549444	Unclassified	GBIF: https://doi.org/10.15468/dl.zfaw79
Anopheles aconitus	97.809343	18.851386	Unclassified	GBIF: https://doi.org/10.15468/dl.zfaw79
Anopheles aconitus	97.928027	18.082159	Unclassified	GBIF: https://doi.org/10.15468/dl.zfaw79
Anopheles aconitus	97.938127	18.131016	Unclassified	GBIF: https://doi.org/10.15468/dl.zfaw79
Anopheles aconitus	97.951992	18.183508	Unclassified	GBIF: https://doi.org/10.15468/dl.zfaw79
Anopheles aconitus	97.982849	18.328586	Unclassified	GBIF: https://doi.org/10.15468/dl.zfaw79
Anopheles aconitus	98.004753	18.860719	Unclassified	GBIF: https://doi.org/10.15468/dl.zfaw79
Anopheles aconitus	98.116084	19.533555	Unclassified	GBIF: https://doi.org/10.15468/dl.zfaw79
Anopheles aconitus	98.368106	14.679777	Unclassified	GBIF: https://doi.org/10.15468/dl.zfaw79
Anopheles aconitus	98.37818	18.49362	Unclassified	GBIF: https://doi.org/10.15468/dl.zfaw79
Anopheles aconitus	98.38201	18.48188	Unclassified	GBIF: https://doi.org/10.15468/dl.zfaw79
Anopheles aconitus	98.391201	8.333326	Unclassified	GBIF: https://doi.org/10.15468/dl.zfaw79
Anopheles aconitus	98.407947	19.477815	Unclassified	GBIF: https://doi.org/10.15468/dl.zfaw79
Anopheles aconitus	98.425492	19.365813	Unclassified	GBIF: https://doi.org/10.15468/dl.zfaw79
Anopheles aconitus	98.438844	19.359529	Unclassified	GBIF: https://doi.org/10.15468/dl.zfaw79
Anopheles aconitus	98.459221	18.420279	Unclassified	GBIF: https://doi.org/10.15468/dl.zfaw79
Anopheles aconitus	98.477145	19.291865	Unclassified	GBIF: https://doi.org/10.15468/dl.zfaw79
Anopheles aconitus	98.490191	17.788002	Unclassified	GBIF: https://doi.org/10.15468/dl.zfaw79
Anopheles aconitus	98.492188	17.040433	Unclassified	GBIF: https://doi.org/10.15468/dl.zfaw79
Anopheles aconitus	98.492807	9.451781	Unclassified	GBIF: https://doi.org/10.15468/dl.zfaw79
Anopheles aconitus	98.564605	14.636853	Unclassified	GBIF: https://doi.org/10.15468/dl.zfaw79
Anopheles aconitus	98.62446	8.58293	Unclassified	GBIF: https://doi.org/10.15468/dl.zfaw79
Anopheles aconitus	98.66423	18.50429	Unclassified	GBIF: https://doi.org/10.15468/dl.zfaw79
Anopheles aconitus	98.6747	18.48171	Unclassified	GBIF: https://doi.org/10.15468/dl.zfaw79
Anopheles aconitus	98.67657	18.49346	Unclassified	GBIF: https://doi.org/10.15468/dl.zfaw79
Anopheles aconitus	98.67941	18.49347	Unclassified	GBIF: https://doi.org/10.15468/dl.zfaw79
Anopheles aconitus	98.6813	18.49347	Unclassified	GBIF: https://doi.org/10.15468/dl.zfaw79
Anopheles aconitus	98.696078	16.504844	Unclassified	GBIF: https://doi.org/10.15468/dl.zfaw79
Anopheles aconitus	98.720925	14.670656	Unclassified	GBIF: https://doi.org/10.15468/dl.zfaw79
Anopheles aconitus	98.795965	8.284143	Unclassified	GBIF: https://doi.org/10.15468/dl.zfaw79
Anopheles aconitus	98.836142	16.435759	Unclassified	GBIF: https://doi.org/10.15468/dl.zfaw79
Anopheles aconitus	98.838979	10.523317	Unclassified	GBIF: https://doi.org/10.15468/dl.zfaw79
Anopheles aconitus	98.844326	16.04819	Unclassified	GBIF: https://doi.org/10.15468/dl.zfaw79
Anopheles aconitus	98.90083	18.90584	Unclassified	GBIF: https://doi.org/10.15468/dl.zfaw79
Anopheles aconitus	98.90387	18.57506	Unclassified	GBIF: https://doi.org/10.15468/dl.zfaw79
Anopheles aconitus	98.90558	18.91308	Unclassified	GBIF: https://doi.org/10.15468/dl.zfaw79
Anopheles aconitus	98.90558	18.91036	Unclassified	GBIF: https://doi.org/10.15468/dl.zfaw79
Anopheles aconitus	98.93293	19.38666	Unclassified	GBIF: https://doi.org/10.15468/dl.zfaw79
Anopheles aconitus	98.93316	18.79831	Unclassified	GBIF: https://doi.org/10.15468/dl.zfaw79
Anopheles aconitus	98.940808	16.179539	Unclassified	GBIF: https://doi.org/10.15468/dl.zfaw79
Anopheles aconitus	98.9417	18.81187	Unclassified	GBIF: https://doi.org/10.15468/dl.zfaw79
Anopheles aconitus	98.94455	18.81187	Unclassified	GBIF: https://doi.org/10.15468/dl.zfaw79
Anopheles aconitus	98.94834	18.81187	Unclassified	GBIF: https://doi.org/10.15468/dl.zfaw79
Anopheles aconitus	98.9533	9.03	Unclassified	GBIF: https://doi.org/10.15468/dl.zfaw79
Anopheles aconitus	98.96256	18.87514	Unclassified	GBIF: https://doi.org/10.15468/dl.zfaw79
Anopheles aconitus	98.96256	18.87695	Unclassified	GBIF: https://doi.org/10.15468/dl.zfaw79
Anopheles aconitus	98.98257	19.16918	Unclassified	GBIF: https://doi.org/10.15468/dl.zfaw79
Anopheles aconitus	98.988528	14.335889	Unclassified	GBIF: https://doi.org/10.15468/dl.zfaw79
Anopheles aconitus	99.00054	18.79561	Unclassified	GBIF: https://doi.org/10.15468/dl.zfaw79
Anopheles aconitus	99.001515	10.516334	Unclassified	GBIF: https://doi.org/10.15468/dl.zfaw79
Anopheles aconitus	99.077778	1.559722	Unclassified	GBIF: https://doi.org/10.15468/dl.zfaw79
Anopheles aconitus	99.097464	10.473811	Unclassified	GBIF: https://doi.org/10.15468/dl.zfaw79
Anopheles aconitus	99.105666	10.407784	Unclassified	GBIF: https://doi.org/10.15468/dl.zfaw79
Anopheles aconitus	99.110267	10.50094	Unclassified	GBIF: https://doi.org/10.15468/dl.zfaw79
Anopheles aconitus	99.11209	10.488277	Unclassified	GBIF: https://doi.org/10.15468/dl.zfaw79
Anopheles aconitus	99.118995	10.549008	Unclassified	GBIF: https://doi.org/10.15468/dl.zfaw79
Anopheles aconitus	99.126704	10.469278	Unclassified	GBIF: https://doi.org/10.15468/dl.zfaw79
Anopheles aconitus	99.149627	13.893048	Unclassified	GBIF: https://doi.org/10.15468/dl.zfaw79
Anopheles aconitus	99.181219	10.671592	Unclassified	GBIF: https://doi.org/10.15468/dl.zfaw79
Anopheles aconitus	99.19213	16.500795	Unclassified	GBIF: https://doi.org/10.15468/dl.zfaw79
Anopheles aconitus	99.201877	10.857277	Unclassified	GBIF: https://doi.org/10.15468/dl.zfaw79
Anopheles aconitus	99.211781	14.046716	Unclassified	GBIF: https://doi.org/10.15468/dl.zfaw79
Anopheles aconitus	99.237565	16.403682	Unclassified	GBIF: https://doi.org/10.15468/dl.zfaw79
Anopheles aconitus	99.24081	18.92017	Unclassified	GBIF: https://doi.org/10.15468/dl.zfaw79
Anopheles aconitus	99.254742	13.458063	Unclassified	GBIF: https://doi.org/10.15468/dl.zfaw79
Anopheles aconitus	99.2725	1.378056	Unclassified	GBIF: https://doi.org/10.15468/dl.zfaw79
Anopheles aconitus	99.296459	12.920093	Unclassified	GBIF: https://doi.org/10.15468/dl.zfaw79
Anopheles aconitus	99.316465	16.600952	Unclassified	GBIF: https://doi.org/10.15468/dl.zfaw79
Anopheles aconitus	99.359444	0.798056	Unclassified	GBIF: https://doi.org/10.15468/dl.zfaw79
Anopheles aconitus	99.361265	14.392985	Unclassified	GBIF: https://doi.org/10.15468/dl.zfaw79
Anopheles aconitus	99.377469	14.5429	Unclassified	GBIF: https://doi.org/10.15468/dl.zfaw79
Anopheles aconitus	99.42	13.29	Unclassified	GBIF: https://doi.org/10.15468/dl.zfaw79
Anopheles aconitus	99.445328	12.649994	Unclassified	GBIF: https://doi.org/10.15468/dl.zfaw79
Anopheles aconitus	99.600483	12.815447	Unclassified	GBIF: https://doi.org/10.15468/dl.zfaw79
Anopheles aconitus	99.653077	12.777445	Unclassified	GBIF: https://doi.org/10.15468/dl.zfaw79
Anopheles aconitus	99.708503	12.718746	Unclassified	GBIF: https://doi.org/10.15468/dl.zfaw79
Anopheles aconitus	99.71	12.9	Unclassified	GBIF: https://doi.org/10.15468/dl.zfaw79
Anopheles aconitus	99.744448	13.199366	Unclassified	GBIF: https://doi.org/10.15468/dl.zfaw79
Anopheles aconitus	99.79323	8.3346	Unclassified	GBIF: https://doi.org/10.15468/dl.zfaw79
Anopheles aconitus	99.81042	8.13246	Unclassified	GBIF: https://doi.org/10.15468/dl.zfaw79
Anopheles aconitus	99.8965	19.00492	Unclassified	GBIF: https://doi.org/10.15468/dl.zfaw79
Anopheles aconitus	99.91724	9.57275	Unclassified	GBIF: https://doi.org/10.15468/dl.zfaw79
Anopheles aconitus	99.92635	9.57272	Unclassified	GBIF: https://doi.org/10.15468/dl.zfaw79
Anopheles aconitus	99.93536	9.53653	Unclassified	GBIF: https://doi.org/10.15468/dl.zfaw79
Anopheles aconitus	99.93539	9.54557	Unclassified	GBIF: https://doi.org/10.15468/dl.zfaw79
Anopheles aconitus	99.93541	9.55461	Unclassified	GBIF: https://doi.org/10.15468/dl.zfaw79
Anopheles aconitus	99.94396	18.82756	Unclassified	GBIF: https://doi.org/10.15468/dl.zfaw79
Anopheles aconitus	99.94416	9.42346	Unclassified	GBIF: https://doi.org/10.15468/dl.zfaw79
Anopheles aconitus	99.94447	9.5365	Unclassified	GBIF: https://doi.org/10.15468/dl.zfaw79
Anopheles aconitus	99.94491	18.82756	Unclassified	GBIF: https://doi.org/10.15468/dl.zfaw79
Anopheles aconitus	99.9831	18.70356	Unclassified	GBIF: https://doi.org/10.15468/dl.zfaw79
Anopheles aconitus	100.012778	0.537222	Unclassified	GBIF: https://doi.org/10.15468/dl.zfaw79
Anopheles aconitus	100.02696	9.69905	Unclassified	GBIF: https://doi.org/10.15468/dl.zfaw79
Anopheles aconitus	100.02699	9.70809	Unclassified	GBIF: https://doi.org/10.15468/dl.zfaw79
Anopheles aconitus	100.3675	-0.300278	Unclassified	GBIF: https://doi.org/10.15468/dl.zfaw79
Anopheles aconitus	100.389404	19.896706	Unclassified	GBIF: https://doi.org/10.15468/dl.zfaw79
Anopheles aconitus	100.4927	18.42009	Unclassified	GBIF: https://doi.org/10.15468/dl.zfaw79
Anopheles aconitus	100.508752	20.071488	Unclassified	GBIF: https://doi.org/10.15468/dl.zfaw79
Anopheles aconitus	100.53101	13.739892	Unclassified	GBIF: https://doi.org/10.15468/dl.zfaw79
Anopheles aconitus	100.53426	14.06371	Unclassified	GBIF: https://doi.org/10.15468/dl.zfaw79
Anopheles aconitus	100.53429	14.06823	Unclassified	GBIF: https://doi.org/10.15468/dl.zfaw79
Anopheles aconitus	100.54337	14.04105	Unclassified	GBIF: https://doi.org/10.15468/dl.zfaw79
Anopheles aconitus	100.54608	13.75178	Unclassified	GBIF: https://doi.org/10.15468/dl.zfaw79
Anopheles aconitus	100.54812	14.0591	Unclassified	GBIF: https://doi.org/10.15468/dl.zfaw79
Anopheles aconitus	100.58727	18.41028	Unclassified	GBIF: https://doi.org/10.15468/dl.zfaw79
Anopheles aconitus	100.72826	14.61101	Unclassified	GBIF: https://doi.org/10.15468/dl.zfaw79
Anopheles aconitus	100.85772	14.66424	Unclassified	GBIF: https://doi.org/10.15468/dl.zfaw79
Anopheles aconitus	100.89131	14.68476	Unclassified	GBIF: https://doi.org/10.15468/dl.zfaw79
Anopheles aconitus	100.89854	14.6612	Unclassified	GBIF: https://doi.org/10.15468/dl.zfaw79
Anopheles aconitus	100.95415	14.01007	Unclassified	GBIF: https://doi.org/10.15468/dl.zfaw79
Anopheles aconitus	100.96246	14.43655	Unclassified	GBIF: https://doi.org/10.15468/dl.zfaw79
Anopheles aconitus	101.0	5.0	Unclassified	GBIF: https://doi.org/10.15468/dl.zfaw79
Anopheles aconitus	101.05673	14.60383	Unclassified	GBIF: https://doi.org/10.15468/dl.zfaw79
Anopheles aconitus	101.268126	15.693213	Unclassified	GBIF: https://doi.org/10.15468/dl.zfaw79
Anopheles aconitus	101.50725	14.60882	Unclassified	GBIF: https://doi.org/10.15468/dl.zfaw79
Anopheles aconitus	101.555706	6.256998	Unclassified	GBIF: https://doi.org/10.15468/dl.zfaw79
Anopheles aconitus	101.576794	14.46852	Unclassified	GBIF: https://doi.org/10.15468/dl.zfaw79
Anopheles aconitus	101.665313	6.076102	Unclassified	GBIF: https://doi.org/10.15468/dl.zfaw79
Anopheles aconitus	101.71016	5.94843	Unclassified	GBIF: https://doi.org/10.15468/dl.zfaw79
Anopheles aconitus	101.737005	5.843329	Unclassified	GBIF: https://doi.org/10.15468/dl.zfaw79
Anopheles aconitus	101.794338	13.49568	Unclassified	GBIF: https://doi.org/10.15468/dl.zfaw79
Anopheles aconitus	101.866043	14.358637	Unclassified	GBIF: https://doi.org/10.15468/dl.zfaw79
Anopheles aconitus	101.8966	14.19572	Unclassified	GBIF: https://doi.org/10.15468/dl.zfaw79
Anopheles aconitus	101.914358	14.389737	Unclassified	GBIF: https://doi.org/10.15468/dl.zfaw79
Anopheles aconitus	101.92694	14.39404	Unclassified	GBIF: https://doi.org/10.15468/dl.zfaw79
Anopheles aconitus	102.02336	12.60527	Unclassified	GBIF: https://doi.org/10.15468/dl.zfaw79
Anopheles aconitus	102.03245	12.6144	Unclassified	GBIF: https://doi.org/10.15468/dl.zfaw79
Anopheles aconitus	102.03256	12.60537	Unclassified	GBIF: https://doi.org/10.15468/dl.zfaw79
Anopheles aconitus	102.07513	13.67163	Unclassified	GBIF: https://doi.org/10.15468/dl.zfaw79
Anopheles aconitus	102.127301	17.32058	Unclassified	GBIF: https://doi.org/10.15468/dl.zfaw79
Anopheles aconitus	102.192464	13.280892	Unclassified	GBIF: https://doi.org/10.15468/dl.zfaw79
Anopheles aconitus	102.404232	14.335548	Unclassified	GBIF: https://doi.org/10.15468/dl.zfaw79
Anopheles aconitus	102.413476	13.824381	Unclassified	GBIF: https://doi.org/10.15468/dl.zfaw79
Anopheles aconitus	102.462267	12.595272	Unclassified	GBIF: https://doi.org/10.15468/dl.zfaw79
Anopheles aconitus	102.574818	14.044675	Unclassified	GBIF: https://doi.org/10.15468/dl.zfaw79
Anopheles aconitus	102.618292	12.230746	Unclassified	GBIF: https://doi.org/10.15468/dl.zfaw79
Anopheles aconitus	102.692968	12.387497	Unclassified	GBIF: https://doi.org/10.15468/dl.zfaw79
Anopheles aconitus	102.967142	14.369102	Unclassified	GBIF: https://doi.org/10.15468/dl.zfaw79
Anopheles aconitus	103.38384	15.05659	Unclassified	GBIF: https://doi.org/10.15468/dl.zfaw79
Anopheles aconitus	103.38386	15.05388	Unclassified	GBIF: https://doi.org/10.15468/dl.zfaw79
Anopheles aconitus	103.444973	14.449552	Unclassified	GBIF: https://doi.org/10.15468/dl.zfaw79
Anopheles aconitus	103.588787	16.376585	Unclassified	GBIF: https://doi.org/10.15468/dl.zfaw79
Anopheles aconitus	103.63334	17.130957	Unclassified	GBIF: https://doi.org/10.15468/dl.zfaw79
Anopheles aconitus	103.728408	16.926085	Unclassified	GBIF: https://doi.org/10.15468/dl.zfaw79
Anopheles aconitus	104.063014	14.433857	Unclassified	GBIF: https://doi.org/10.15468/dl.zfaw79
Anopheles aconitus	104.208742	14.503051	Unclassified	GBIF: https://doi.org/10.15468/dl.zfaw79
Anopheles aconitus	104.24534	16.83593	Unclassified	GBIF: https://doi.org/10.15468/dl.zfaw79
Anopheles aconitus	104.312034	14.554037	Unclassified	GBIF: https://doi.org/10.15468/dl.zfaw79
Anopheles aconitus	104.320394	16.718235	Unclassified	GBIF: https://doi.org/10.15468/dl.zfaw79
Anopheles aconitus	104.409567	16.802636	Unclassified	GBIF: https://doi.org/10.15468/dl.zfaw79
Anopheles aconitus	104.69114	38.073254	Unclassified	GBIF: https://doi.org/10.15468/dl.zfaw79
Anopheles aconitus	104.691789	14.480704	Unclassified	GBIF: https://doi.org/10.15468/dl.zfaw79
Anopheles aconitus	104.724816	16.195812	Unclassified	GBIF: https://doi.org/10.15468/dl.zfaw79
Anopheles aconitus	104.769864	16.22415	Unclassified	GBIF: https://doi.org/10.15468/dl.zfaw79
Anopheles aconitus	104.844444	14.473205	Unclassified	GBIF: https://doi.org/10.15468/dl.zfaw79
Anopheles aconitus	104.92	13.77	Unclassified	GBIF: https://doi.org/10.15468/dl.zfaw79
Anopheles aconitus	104.92039	13.76981	Unclassified	GBIF: https://doi.org/10.15468/dl.zfaw79
Anopheles aconitus	105.137188	14.552966	Unclassified	GBIF: https://doi.org/10.15468/dl.zfaw79
Anopheles aconitus	105.311586	15.697635	Unclassified	GBIF: https://doi.org/10.15468/dl.zfaw79
Anopheles aconitus	105.36191	15.656875	Unclassified	GBIF: https://doi.org/10.15468/dl.zfaw79
Anopheles aconitus	105.506659	15.695174	Unclassified	GBIF: https://doi.org/10.15468/dl.zfaw79
Anopheles aconitus	105.91339	16.517347	Unclassified	GBIF: https://doi.org/10.15468/dl.zfaw79
Anopheles aconitus	106.75	-6.13	Unclassified	GBIF: https://doi.org/10.15468/dl.zfaw79
Anopheles aconitus	106.78333	-6.58333	Unclassified	GBIF: https://doi.org/10.15468/dl.zfaw79
Anopheles aconitus	106.826056	-6.182496	Unclassified	GBIF: https://doi.org/10.15468/dl.zfaw79
Anopheles aconitus	106.845278	-6.204167	Unclassified	GBIF: https://doi.org/10.15468/dl.zfaw79
Anopheles aconitus	106.932333	-6.680078	Unclassified	GBIF: https://doi.org/10.15468/dl.zfaw79
Anopheles aconitus	108.53	12.16	Unclassified	GBIF: https://doi.org/10.15468/dl.zfaw79
Anopheles aconitus	108.59	13.37	Unclassified	GBIF: https://doi.org/10.15468/dl.zfaw79
Anopheles aconitus	109.02	13.22	Unclassified	GBIF: https://doi.org/10.15468/dl.zfaw79
Anopheles aconitus	109.023056	-7.697778	Unclassified	GBIF: https://doi.org/10.15468/dl.zfaw79
Anopheles aconitus	109.13714	-7.681584	Unclassified	GBIF: https://doi.org/10.15468/dl.zfaw79
Anopheles aconitus	109.146389	-7.684283	Unclassified	GBIF: https://doi.org/10.15468/dl.zfaw79
Anopheles aconitus	110.217656	-7.479992	Unclassified	GBIF: https://doi.org/10.15468/dl.zfaw79
Anopheles aconitus	110.218997	-7.46058	Unclassified	GBIF: https://doi.org/10.15468/dl.zfaw79
Anopheles aconitus	110.438056	-7.004722	Unclassified	GBIF: https://doi.org/10.15468/dl.zfaw79
Anopheles aconitus	110.818812	-7.559209	Unclassified	GBIF: https://doi.org/10.15468/dl.zfaw79
Anopheles aconitus	112.321944	-7.621667	Unclassified	GBIF: https://doi.org/10.15468/dl.zfaw79
Anopheles aconitus	112.749444	-7.256111	Unclassified	GBIF: https://doi.org/10.15468/dl.zfaw79
Anopheles aconitus	114.005833	-7.705556	Unclassified	GBIF: https://doi.org/10.15468/dl.zfaw79
Anopheles aconitus	116.854444	-1.2375	Unclassified	GBIF: https://doi.org/10.15468/dl.zfaw79
Anopheles aconitus	119.62	-2.37	Unclassified	GBIF: https://doi.org/10.15468/dl.zfaw79
Anopheles aconitus	119.872251	-0.819373	Unclassified	GBIF: https://doi.org/10.15468/dl.zfaw79
Anopheles aconitus	122.038574	-5.309061	Unclassified	GBIF: https://doi.org/10.15468/dl.zfaw79
Anopheles ahomi	92.857876	26.056061	Unclassified	GBIF: https://doi.org/10.15468/dl.zfaw79
Anopheles aitkenii	75.9	11.74	Unclassified	GBIF: https://doi.org/10.15468/dl.zfaw79
Anopheles aitkenii	76.0	11.8	Unclassified	GBIF: https://doi.org/10.15468/dl.zfaw79
Anopheles aitkenii	84.809736	27.540286	Unclassified	GBIF: https://doi.org/10.15468/dl.zfaw79
Anopheles aitkenii	84.989986	27.279238	Unclassified	GBIF: https://doi.org/10.15468/dl.zfaw79
Anopheles aitkenii	98.503333	3.195	Unclassified	GBIF: https://doi.org/10.15468/dl.zfaw79
Anopheles aitkenii	98.540942	18.541976	Unclassified	GBIF: https://doi.org/10.15468/dl.zfaw79
Anopheles aitkenii	98.921222	18.803611	Unclassified	GBIF: https://doi.org/10.15468/dl.zfaw79
Anopheles aitkenii	98.944538	18.8118	Unclassified	GBIF: https://doi.org/10.15468/dl.zfaw79
Anopheles aitkenii	99.004682	18.787044	Unclassified	GBIF: https://doi.org/10.15468/dl.zfaw79
Anopheles aitkenii	99.045584	18.926528	Unclassified	GBIF: https://doi.org/10.15468/dl.zfaw79
Anopheles aitkenii	99.359444	0.798056	Unclassified	GBIF: https://doi.org/10.15468/dl.zfaw79
Anopheles aitkenii	99.547059	7.54491	Unclassified	GBIF: https://doi.org/10.15468/dl.zfaw79
Anopheles aitkenii	99.547186	7.528619	Unclassified	GBIF: https://doi.org/10.15468/dl.zfaw79
Anopheles aitkenii	99.558616	7.549903	Unclassified	GBIF: https://doi.org/10.15468/dl.zfaw79
Anopheles aitkenii	99.560509	7.52389	Unclassified	GBIF: https://doi.org/10.15468/dl.zfaw79
Anopheles aitkenii	99.564025	7.547976	Unclassified	GBIF: https://doi.org/10.15468/dl.zfaw79
Anopheles aitkenii	99.564665	7.521019	Unclassified	GBIF: https://doi.org/10.15468/dl.zfaw79
Anopheles aitkenii	99.565704	7.557181	Unclassified	GBIF: https://doi.org/10.15468/dl.zfaw79
Anopheles aitkenii	99.570274	7.540336	Unclassified	GBIF: https://doi.org/10.15468/dl.zfaw79
Anopheles aitkenii	99.571468	7.56602	Unclassified	GBIF: https://doi.org/10.15468/dl.zfaw79
Anopheles aitkenii	99.582179	7.552467	Unclassified	GBIF: https://doi.org/10.15468/dl.zfaw79
Anopheles aitkenii	99.591853	7.559183	Unclassified	GBIF: https://doi.org/10.15468/dl.zfaw79
Anopheles aitkenii	99.593762	7.528875	Unclassified	GBIF: https://doi.org/10.15468/dl.zfaw79
Anopheles aitkenii	99.601074	7.527655	Unclassified	GBIF: https://doi.org/10.15468/dl.zfaw79
Anopheles aitkenii	99.601616	7.556635	Unclassified	GBIF: https://doi.org/10.15468/dl.zfaw79
Anopheles aitkenii	99.794747	7.540405	Unclassified	GBIF: https://doi.org/10.15468/dl.zfaw79
Anopheles aitkenii	99.794963	7.535938	Unclassified	GBIF: https://doi.org/10.15468/dl.zfaw79
Anopheles aitkenii	99.795837	7.540615	Unclassified	GBIF: https://doi.org/10.15468/dl.zfaw79
Anopheles aitkenii	103.938983	-4.880763	Unclassified	GBIF: https://doi.org/10.15468/dl.zfaw79
Anopheles aitkenii	104.69114	38.073254	Unclassified	GBIF: https://doi.org/10.15468/dl.zfaw79
Anopheles aitkenii	106.931389	-6.679722	Unclassified	GBIF: https://doi.org/10.15468/dl.zfaw79
Anopheles aitkenii	108.905278	-7.724444	Unclassified	GBIF: https://doi.org/10.15468/dl.zfaw79
Anopheles aitkenii	109.023056	-7.697778	Unclassified	GBIF: https://doi.org/10.15468/dl.zfaw79
Anopheles aitkenii	110.333	1.4167	Unclassified	GBIF: https://doi.org/10.15468/dl.zfaw79
Anopheles aitkenii	128.1025	-3.623333	Unclassified	GBIF: https://doi.org/10.15468/dl.zfaw79
Anopheles aitkenii	128.189722	-3.058611	Unclassified	GBIF: https://doi.org/10.15468/dl.zfaw79
Anopheles aitkenii	128.19	-3.058889	Unclassified	GBIF: https://doi.org/10.15468/dl.zfaw79
Anopheles albertoi	-49.08	-20.03	Unclassified	GBIF: https://doi.org/10.15468/dl.zfaw79
Anopheles albimanus	-109.708055	23.061389	Primary	GBIF: https://doi.org/10.15468/dl.zfaw79
Anopheles albimanus	-109.699594	23.059465	Primary	GBIF: https://doi.org/10.15468/dl.zfaw79
Anopheles albimanus	-109.68387	23.05045	Primary	GBIF: https://doi.org/10.15468/dl.zfaw79
Anopheles albimanus	-109.303278	25.973861	Primary	GBIF: https://doi.org/10.15468/dl.zfaw79
Anopheles albimanus	-109.049722	25.6	Primary	GBIF: https://doi.org/10.15468/dl.zfaw79
Anopheles albimanus	-108.8305	26.016139	Primary	GBIF: https://doi.org/10.15468/dl.zfaw79
Anopheles albimanus	-108.21675	25.823417	Primary	GBIF: https://doi.org/10.15468/dl.zfaw79
Anopheles albimanus	-108.195139	25.217139	Primary	GBIF: https://doi.org/10.15468/dl.zfaw79
Anopheles albimanus	-107.701111	24.764722	Primary	GBIF: https://doi.org/10.15468/dl.zfaw79
Anopheles albimanus	-107.693389	25.093722	Primary	GBIF: https://doi.org/10.15468/dl.zfaw79
Anopheles albimanus	-107.367778	24.323611	Primary	GBIF: https://doi.org/10.15468/dl.zfaw79
Anopheles albimanus	-106.780555	23.723056	Primary	GBIF: https://doi.org/10.15468/dl.zfaw79
Anopheles albimanus	-106.59775	23.792861	Primary	GBIF: https://doi.org/10.15468/dl.zfaw79
Anopheles albimanus	-106.415278	23.236111	Primary	GBIF: https://doi.org/10.15468/dl.zfaw79
Anopheles albimanus	-105.729194	22.532972	Primary	GBIF: https://doi.org/10.15468/dl.zfaw79
Anopheles albimanus	-105.686278	22.379917	Primary	GBIF: https://doi.org/10.15468/dl.zfaw79
Anopheles albimanus	-105.612444	22.011861	Primary	GBIF: https://doi.org/10.15468/dl.zfaw79
Anopheles albimanus	-105.447361	22.530306	Primary	GBIF: https://doi.org/10.15468/dl.zfaw79
Anopheles albimanus	-105.285333	21.627778	Primary	GBIF: https://doi.org/10.15468/dl.zfaw79
Anopheles albimanus	-105.285333	21.530583	Primary	GBIF: https://doi.org/10.15468/dl.zfaw79
Anopheles albimanus	-105.285278	21.539444	Primary	GBIF: https://doi.org/10.15468/dl.zfaw79
Anopheles albimanus	-105.285111	21.538139	Primary	GBIF: https://doi.org/10.15468/dl.zfaw79
Anopheles albimanus	-105.25044	20.61725	Primary	GBIF: https://doi.org/10.15468/dl.zfaw79
Anopheles albimanus	-105.231111	20.613333	Primary	GBIF: https://doi.org/10.15468/dl.zfaw79
Anopheles albimanus	-105.10044	22.86714	Primary	GBIF: https://doi.org/10.15468/dl.zfaw79
Anopheles albimanus	-105.078722	19.539194	Primary	GBIF: https://doi.org/10.15468/dl.zfaw79
Anopheles albimanus	-104.889361	19.352139	Primary	GBIF: https://doi.org/10.15468/dl.zfaw79
Anopheles albimanus	-104.815861	19.308389	Primary	GBIF: https://doi.org/10.15468/dl.zfaw79
Anopheles albimanus	-104.685833	19.221611	Primary	GBIF: https://doi.org/10.15468/dl.zfaw79
Anopheles albimanus	-104.682778	19.204167	Primary	GBIF: https://doi.org/10.15468/dl.zfaw79
Anopheles albimanus	-104.519639	19.5345	Primary	GBIF: https://doi.org/10.15468/dl.zfaw79
Anopheles albimanus	-104.519611	19.534194	Primary	GBIF: https://doi.org/10.15468/dl.zfaw79
Anopheles albimanus	-104.287833	19.049472	Primary	GBIF: https://doi.org/10.15468/dl.zfaw79
Anopheles albimanus	-104.259722	19.06	Primary	GBIF: https://doi.org/10.15468/dl.zfaw79
Anopheles albimanus	-104.070555	18.919444	Primary	GBIF: https://doi.org/10.15468/dl.zfaw79
Anopheles albimanus	-104.066389	18.930056	Primary	GBIF: https://doi.org/10.15468/dl.zfaw79
Anopheles albimanus	-104.066	18.927861	Primary	GBIF: https://doi.org/10.15468/dl.zfaw79
Anopheles albimanus	-104.065639	18.927361	Primary	GBIF: https://doi.org/10.15468/dl.zfaw79
Anopheles albimanus	-103.964889	18.85975	Primary	GBIF: https://doi.org/10.15468/dl.zfaw79
Anopheles albimanus	-103.962222	18.856944	Primary	GBIF: https://doi.org/10.15468/dl.zfaw79
Anopheles albimanus	-103.730556	19.243056	Primary	GBIF: https://doi.org/10.15468/dl.zfaw79
Anopheles albimanus	-103.715944	19.231028	Primary	GBIF: https://doi.org/10.15468/dl.zfaw79
Anopheles albimanus	-103.28373	18.68402	Primary	GBIF: https://doi.org/10.15468/dl.zfaw79
Anopheles albimanus	-102.402278	19.073583	Primary	GBIF: https://doi.org/10.15468/dl.zfaw79
Anopheles albimanus	-102.346305	17.988889	Primary	GBIF: https://doi.org/10.15468/dl.zfaw79
Anopheles albimanus	-102.27175	19.061722	Primary	GBIF: https://doi.org/10.15468/dl.zfaw79
Anopheles albimanus	-102.264444	19.055417	Primary	GBIF: https://doi.org/10.15468/dl.zfaw79
Anopheles albimanus	-102.201139	18.027722	Primary	GBIF: https://doi.org/10.15468/dl.zfaw79
Anopheles albimanus	-101.641389	17.695278	Primary	GBIF: https://doi.org/10.15468/dl.zfaw79
Anopheles albimanus	-101.593055	17.656944	Primary	GBIF: https://doi.org/10.15468/dl.zfaw79
Anopheles albimanus	-101.554	23.874361	Primary	GBIF: https://doi.org/10.15468/dl.zfaw79
Anopheles albimanus	-101.551111	17.644444	Primary	GBIF: https://doi.org/10.15468/dl.zfaw79
Anopheles albimanus	-101.543333	17.627222	Primary	GBIF: https://doi.org/10.15468/dl.zfaw79
Anopheles albimanus	-100.735889	18.899194	Primary	GBIF: https://doi.org/10.15468/dl.zfaw79
Anopheles albimanus	-100.730028	18.897028	Primary	GBIF: https://doi.org/10.15468/dl.zfaw79
Anopheles albimanus	-100.291667	25.9625	Primary	GBIF: https://doi.org/10.15468/dl.zfaw79
Anopheles albimanus	-100.199444	21.085278	Primary	GBIF: https://doi.org/10.15468/dl.zfaw79
Anopheles albimanus	-100.162778	21.073889	Primary	GBIF: https://doi.org/10.15468/dl.zfaw79
Anopheles albimanus	-100.140833	21.013611	Primary	GBIF: https://doi.org/10.15468/dl.zfaw79
Anopheles albimanus	-100.138611	16.961667	Primary	GBIF: https://doi.org/10.15468/dl.zfaw79
Anopheles albimanus	-100.0875	17.007222	Primary	GBIF: https://doi.org/10.15468/dl.zfaw79
Anopheles albimanus	-100.000661	25.705472	Primary	GBIF: https://doi.org/10.15468/dl.zfaw79
Anopheles albimanus	-100.00032	17.66741	Primary	GBIF: https://doi.org/10.15468/dl.zfaw79
Anopheles albimanus	-99.996667	21.931944	Primary	GBIF: https://doi.org/10.15468/dl.zfaw79
Anopheles albimanus	-99.91699	16.85078	Primary	GBIF: https://doi.org/10.15468/dl.zfaw79
Anopheles albimanus	-99.897778	16.871111	Primary	GBIF: https://doi.org/10.15468/dl.zfaw79
Anopheles albimanus	-99.548417	27.479833	Primary	GBIF: https://doi.org/10.15468/dl.zfaw79
Anopheles albimanus	-99.508333	18.308333	Primary	GBIF: https://doi.org/10.15468/dl.zfaw79
Anopheles albimanus	-99.465555	18.294444	Primary	GBIF: https://doi.org/10.15468/dl.zfaw79
Anopheles albimanus	-99.392222	21.957778	Primary	GBIF: https://doi.org/10.15468/dl.zfaw79
Anopheles albimanus	-99.391667	21.920278	Primary	GBIF: https://doi.org/10.15468/dl.zfaw79
Anopheles albimanus	-99.256944	21.975	Primary	GBIF: https://doi.org/10.15468/dl.zfaw79
Anopheles albimanus	-99.224722	16.766944	Primary	GBIF: https://doi.org/10.15468/dl.zfaw79
Anopheles albimanus	-99.191111	19.406667	Primary	GBIF: https://doi.org/10.15468/dl.zfaw79
Anopheles albimanus	-99.121944	24.075	Primary	GBIF: https://doi.org/10.15468/dl.zfaw79
Anopheles albimanus	-99.009722	21.981944	Primary	GBIF: https://doi.org/10.15468/dl.zfaw79
Anopheles albimanus	-98.791667	21.261111	Primary	GBIF: https://doi.org/10.15468/dl.zfaw79
Anopheles albimanus	-98.70031	22.80049	Primary	GBIF: https://doi.org/10.15468/dl.zfaw79
Anopheles albimanus	-98.207778	23.7675	Primary	GBIF: https://doi.org/10.15468/dl.zfaw79
Anopheles albimanus	-97.95029	22.28385	Primary	GBIF: https://doi.org/10.15468/dl.zfaw79
Anopheles albimanus	-97.868611	22.255278	Primary	GBIF: https://doi.org/10.15468/dl.zfaw79
Anopheles albimanus	-97.85029	22.21719	Primary	GBIF: https://doi.org/10.15468/dl.zfaw79
Anopheles albimanus	-97.836111	22.183333	Primary	GBIF: https://doi.org/10.15468/dl.zfaw79
Anopheles albimanus	-97.793694	22.969	Primary	GBIF: https://doi.org/10.15468/dl.zfaw79
Anopheles albimanus	-97.759694	23.026111	Primary	GBIF: https://doi.org/10.15468/dl.zfaw79
Anopheles albimanus	-97.743889	16.165556	Primary	GBIF: https://doi.org/10.15468/dl.zfaw79
Anopheles albimanus	-97.696103	26.190631	Primary	GBIF: https://doi.org/10.15468/dl.zfaw79
Anopheles albimanus	-97.631101	26.132576	Primary	GBIF: https://doi.org/10.15468/dl.zfaw79
Anopheles albimanus	-97.497484	25.901747	Primary	GBIF: https://doi.org/10.15468/dl.zfaw79
Anopheles albimanus	-97.49748	25.90175	Primary	GBIF: https://doi.org/10.15468/dl.zfaw79
Anopheles albimanus	-97.453722	25.602556	Primary	GBIF: https://doi.org/10.15468/dl.zfaw79
Anopheles albimanus	-97.403055	20.958889	Primary	GBIF: https://doi.org/10.15468/dl.zfaw79
Anopheles albimanus	-97.001389	20.140278	Primary	GBIF: https://doi.org/10.15468/dl.zfaw79
Anopheles albimanus	-96.9275	19.54	Primary	GBIF: https://doi.org/10.15468/dl.zfaw79
Anopheles albimanus	-96.914444	18.844167	Primary	GBIF: https://doi.org/10.15468/dl.zfaw79
Anopheles albimanus	-96.849167	20.168889	Primary	GBIF: https://doi.org/10.15468/dl.zfaw79
Anopheles albimanus	-96.726667	20.160556	Primary	GBIF: https://doi.org/10.15468/dl.zfaw79
Anopheles albimanus	-96.490278	15.665833	Primary	GBIF: https://doi.org/10.15468/dl.zfaw79
Anopheles albimanus	-96.463889	15.827778	Primary	GBIF: https://doi.org/10.15468/dl.zfaw79
Anopheles albimanus	-96.360555	18.447778	Primary	GBIF: https://doi.org/10.15468/dl.zfaw79
Anopheles albimanus	-96.221389	19.184722	Primary	GBIF: https://doi.org/10.15468/dl.zfaw79
Anopheles albimanus	-96.137778	19.199167	Primary	GBIF: https://doi.org/10.15468/dl.zfaw79
Anopheles albimanus	-96.126389	16.663889	Primary	GBIF: https://doi.org/10.15468/dl.zfaw79
Anopheles albimanus	-96.107222	19.100833	Primary	GBIF: https://doi.org/10.15468/dl.zfaw79
Anopheles albimanus	-96.0325	18.176389	Primary	GBIF: https://doi.org/10.15468/dl.zfaw79
Anopheles albimanus	-95.949444	18.231667	Primary	GBIF: https://doi.org/10.15468/dl.zfaw79
Anopheles albimanus	-95.841944	18.304167	Primary	GBIF: https://doi.org/10.15468/dl.zfaw79
Anopheles albimanus	-95.795278	18.365	Primary	GBIF: https://doi.org/10.15468/dl.zfaw79
Anopheles albimanus	-95.760555	18.770278	Primary	GBIF: https://doi.org/10.15468/dl.zfaw79
Anopheles albimanus	-95.661111	18.611667	Primary	GBIF: https://doi.org/10.15468/dl.zfaw79
Anopheles albimanus	-95.406	16.091306	Primary	GBIF: https://doi.org/10.15468/dl.zfaw79
Anopheles albimanus	-95.23356	16.20082	Primary	GBIF: https://doi.org/10.15468/dl.zfaw79
Anopheles albimanus	-95.212222	18.449722	Primary	GBIF: https://doi.org/10.15468/dl.zfaw79
Anopheles albimanus	-95.176722	16.194111	Primary	GBIF: https://doi.org/10.15468/dl.zfaw79
Anopheles albimanus	-95.167889	16.183889	Primary	GBIF: https://doi.org/10.15468/dl.zfaw79
Anopheles albimanus	-95.121389	16.39	Primary	GBIF: https://doi.org/10.15468/dl.zfaw79
Anopheles albimanus	-95.120917	16.390194	Primary	GBIF: https://doi.org/10.15468/dl.zfaw79
Anopheles albimanus	-95.094278	16.564611	Primary	GBIF: https://doi.org/10.15468/dl.zfaw79
Anopheles albimanus	-95.03355	17.43409	Primary	GBIF: https://doi.org/10.15468/dl.zfaw79
Anopheles albimanus	-95.027861	16.357305	Primary	GBIF: https://doi.org/10.15468/dl.zfaw79
Anopheles albimanus	-95.026722	16.416667	Primary	GBIF: https://doi.org/10.15468/dl.zfaw79
Anopheles albimanus	-95.026694	16.406361	Primary	GBIF: https://doi.org/10.15468/dl.zfaw79
Anopheles albimanus	-95.025417	16.414555	Primary	GBIF: https://doi.org/10.15468/dl.zfaw79
Anopheles albimanus	-94.755	17.989444	Primary	GBIF: https://doi.org/10.15468/dl.zfaw79
Anopheles albimanus	-94.724722	17.6775	Primary	GBIF: https://doi.org/10.15468/dl.zfaw79
Anopheles albimanus	-94.674167	18.023889	Primary	GBIF: https://doi.org/10.15468/dl.zfaw79
Anopheles albimanus	-94.605	16.557778	Primary	GBIF: https://doi.org/10.15468/dl.zfaw79
Anopheles albimanus	-94.558611	17.988889	Primary	GBIF: https://doi.org/10.15468/dl.zfaw79
Anopheles albimanus	-94.4825	16.350833	Primary	GBIF: https://doi.org/10.15468/dl.zfaw79
Anopheles albimanus	-94.435278	18.137778	Primary	GBIF: https://doi.org/10.15468/dl.zfaw79
Anopheles albimanus	-94.21625	16.402806	Primary	GBIF: https://doi.org/10.15468/dl.zfaw79
Anopheles albimanus	-94.188555	16.355639	Primary	GBIF: https://doi.org/10.15468/dl.zfaw79
Anopheles albimanus	-94.156055	16.279083	Primary	GBIF: https://doi.org/10.15468/dl.zfaw79
Anopheles albimanus	-94.092778	17.91	Primary	GBIF: https://doi.org/10.15468/dl.zfaw79
Anopheles albimanus	-93.79225	16.119528	Primary	GBIF: https://doi.org/10.15468/dl.zfaw79
Anopheles albimanus	-93.776222	15.977472	Primary	GBIF: https://doi.org/10.15468/dl.zfaw79
Anopheles albimanus	-93.414444	15.654722	Primary	GBIF: https://doi.org/10.15468/dl.zfaw79
Anopheles albimanus	-93.411111	15.659722	Primary	GBIF: https://doi.org/10.15468/dl.zfaw79
Anopheles albimanus	-93.410555	15.675833	Primary	GBIF: https://doi.org/10.15468/dl.zfaw79
Anopheles albimanus	-93.410278	15.658333	Primary	GBIF: https://doi.org/10.15468/dl.zfaw79
Anopheles albimanus	-93.405555	15.659167	Primary	GBIF: https://doi.org/10.15468/dl.zfaw79
Anopheles albimanus	-93.398055	15.67	Primary	GBIF: https://doi.org/10.15468/dl.zfaw79
Anopheles albimanus	-93.391667	17.829167	Primary	GBIF: https://doi.org/10.15468/dl.zfaw79
Anopheles albimanus	-93.386111	15.644444	Primary	GBIF: https://doi.org/10.15468/dl.zfaw79
Anopheles albimanus	-93.384444	15.6425	Primary	GBIF: https://doi.org/10.15468/dl.zfaw79
Anopheles albimanus	-93.384167	15.643333	Primary	GBIF: https://doi.org/10.15468/dl.zfaw79
Anopheles albimanus	-93.38	15.675	Primary	GBIF: https://doi.org/10.15468/dl.zfaw79
Anopheles albimanus	-93.375555	18.0	Primary	GBIF: https://doi.org/10.15468/dl.zfaw79
Anopheles albimanus	-93.369444	15.675	Primary	GBIF: https://doi.org/10.15468/dl.zfaw79
Anopheles albimanus	-93.368333	15.674722	Primary	GBIF: https://doi.org/10.15468/dl.zfaw79
Anopheles albimanus	-93.212222	18.395556	Primary	GBIF: https://doi.org/10.15468/dl.zfaw79
Anopheles albimanus	-93.211111	15.498611	Primary	GBIF: https://doi.org/10.15468/dl.zfaw79
Anopheles albimanus	-93.191667	15.575	Primary	GBIF: https://doi.org/10.15468/dl.zfaw79
Anopheles albimanus	-93.191667	15.541667	Primary	GBIF: https://doi.org/10.15468/dl.zfaw79
Anopheles albimanus	-93.166667	15.449722	Primary	GBIF: https://doi.org/10.15468/dl.zfaw79
Anopheles albimanus	-93.163889	15.452222	Primary	GBIF: https://doi.org/10.15468/dl.zfaw79
Anopheles albimanus	-93.163055	15.450833	Primary	GBIF: https://doi.org/10.15468/dl.zfaw79
Anopheles albimanus	-93.161111	15.452778	Primary	GBIF: https://doi.org/10.15468/dl.zfaw79
Anopheles albimanus	-93.149444	15.459167	Primary	GBIF: https://doi.org/10.15468/dl.zfaw79
Anopheles albimanus	-93.147222	15.458333	Primary	GBIF: https://doi.org/10.15468/dl.zfaw79
Anopheles albimanus	-93.147222	15.458056	Primary	GBIF: https://doi.org/10.15468/dl.zfaw79
Anopheles albimanus	-93.141667	15.447222	Primary	GBIF: https://doi.org/10.15468/dl.zfaw79
Anopheles albimanus	-93.140278	15.449722	Primary	GBIF: https://doi.org/10.15468/dl.zfaw79
Anopheles albimanus	-93.133055	15.566389	Primary	GBIF: https://doi.org/10.15468/dl.zfaw79
Anopheles albimanus	-93.133055	15.449722	Primary	GBIF: https://doi.org/10.15468/dl.zfaw79
Anopheles albimanus	-93.122222	15.433333	Primary	GBIF: https://doi.org/10.15468/dl.zfaw79
Anopheles albimanus	-93.12	15.431667	Primary	GBIF: https://doi.org/10.15468/dl.zfaw79
Anopheles albimanus	-93.119167	15.431667	Primary	GBIF: https://doi.org/10.15468/dl.zfaw79
Anopheles albimanus	-93.116667	16.752778	Primary	GBIF: https://doi.org/10.15468/dl.zfaw79
Anopheles albimanus	-93.103611	15.58	Primary	GBIF: https://doi.org/10.15468/dl.zfaw79
Anopheles albimanus	-93.1025	15.398333	Primary	GBIF: https://doi.org/10.15468/dl.zfaw79
Anopheles albimanus	-93.1	15.4	Primary	GBIF: https://doi.org/10.15468/dl.zfaw79
Anopheles albimanus	-93.094444	15.438889	Primary	GBIF: https://doi.org/10.15468/dl.zfaw79
Anopheles albimanus	-93.094167	15.436944	Primary	GBIF: https://doi.org/10.15468/dl.zfaw79
Anopheles albimanus	-93.093889	15.438056	Primary	GBIF: https://doi.org/10.15468/dl.zfaw79
Anopheles albimanus	-93.078611	17.548056	Primary	GBIF: https://doi.org/10.15468/dl.zfaw79
Anopheles albimanus	-92.952778	17.548056	Primary	GBIF: https://doi.org/10.15468/dl.zfaw79
Anopheles albimanus	-92.928055	17.990556	Primary	GBIF: https://doi.org/10.15468/dl.zfaw79
Anopheles albimanus	-92.91684	17.98407	Primary	GBIF: https://doi.org/10.15468/dl.zfaw79
Anopheles albimanus	-92.908333	15.425	Primary	GBIF: https://doi.org/10.15468/dl.zfaw79
Anopheles albimanus	-92.903889	15.280833	Primary	GBIF: https://doi.org/10.15468/dl.zfaw79
Anopheles albimanus	-92.899167	15.266389	Primary	GBIF: https://doi.org/10.15468/dl.zfaw79
Anopheles albimanus	-92.897222	15.269444	Primary	GBIF: https://doi.org/10.15468/dl.zfaw79
Anopheles albimanus	-92.888055	15.275278	Primary	GBIF: https://doi.org/10.15468/dl.zfaw79
Anopheles albimanus	-92.883333	15.283333	Primary	GBIF: https://doi.org/10.15468/dl.zfaw79
Anopheles albimanus	-92.883333	15.195278	Primary	GBIF: https://doi.org/10.15468/dl.zfaw79
Anopheles albimanus	-92.883055	15.2	Primary	GBIF: https://doi.org/10.15468/dl.zfaw79
Anopheles albimanus	-92.866667	15.327778	Primary	GBIF: https://doi.org/10.15468/dl.zfaw79
Anopheles albimanus	-92.858333	15.258333	Primary	GBIF: https://doi.org/10.15468/dl.zfaw79
Anopheles albimanus	-92.843889	15.178333	Primary	GBIF: https://doi.org/10.15468/dl.zfaw79
Anopheles albimanus	-92.842139	15.177111	Primary	GBIF: https://doi.org/10.15468/dl.zfaw79
Anopheles albimanus	-92.841667	15.275	Primary	GBIF: https://doi.org/10.15468/dl.zfaw79
Anopheles albimanus	-92.840611	15.175694	Primary	GBIF: https://doi.org/10.15468/dl.zfaw79
Anopheles albimanus	-92.84	15.176111	Primary	GBIF: https://doi.org/10.15468/dl.zfaw79
Anopheles albimanus	-92.839944	15.176472	Primary	GBIF: https://doi.org/10.15468/dl.zfaw79
Anopheles albimanus	-92.839722	15.176389	Primary	GBIF: https://doi.org/10.15468/dl.zfaw79
Anopheles albimanus	-92.838889	15.176667	Primary	GBIF: https://doi.org/10.15468/dl.zfaw79
Anopheles albimanus	-92.837778	15.166389	Primary	GBIF: https://doi.org/10.15468/dl.zfaw79
Anopheles albimanus	-92.808333	15.258333	Primary	GBIF: https://doi.org/10.15468/dl.zfaw79
Anopheles albimanus	-92.791667	15.258333	Primary	GBIF: https://doi.org/10.15468/dl.zfaw79
Anopheles albimanus	-92.758333	15.191667	Primary	GBIF: https://doi.org/10.15468/dl.zfaw79
Anopheles albimanus	-92.75	15.175833	Primary	GBIF: https://doi.org/10.15468/dl.zfaw79
Anopheles albimanus	-92.727778	15.157222	Primary	GBIF: https://doi.org/10.15468/dl.zfaw79
Anopheles albimanus	-92.727778	15.151944	Primary	GBIF: https://doi.org/10.15468/dl.zfaw79
Anopheles albimanus	-92.726833	15.15225	Primary	GBIF: https://doi.org/10.15468/dl.zfaw79
Anopheles albimanus	-92.72275	15.156444	Primary	GBIF: https://doi.org/10.15468/dl.zfaw79
Anopheles albimanus	-92.722222	15.152778	Primary	GBIF: https://doi.org/10.15468/dl.zfaw79
Anopheles albimanus	-92.720555	15.151389	Primary	GBIF: https://doi.org/10.15468/dl.zfaw79
Anopheles albimanus	-92.719722	15.157222	Primary	GBIF: https://doi.org/10.15468/dl.zfaw79
Anopheles albimanus	-92.719444	15.156944	Primary	GBIF: https://doi.org/10.15468/dl.zfaw79
Anopheles albimanus	-92.719444	15.153333	Primary	GBIF: https://doi.org/10.15468/dl.zfaw79
Anopheles albimanus	-92.719444	15.157778	Primary	GBIF: https://doi.org/10.15468/dl.zfaw79
Anopheles albimanus	-92.719444	15.133333	Primary	GBIF: https://doi.org/10.15468/dl.zfaw79
Anopheles albimanus	-92.719444	15.157222	Primary	GBIF: https://doi.org/10.15468/dl.zfaw79
Anopheles albimanus	-92.718611	15.158333	Primary	GBIF: https://doi.org/10.15468/dl.zfaw79
Anopheles albimanus	-92.714889	17.201278	Primary	GBIF: https://doi.org/10.15468/dl.zfaw79
Anopheles albimanus	-92.702778	15.144444	Primary	GBIF: https://doi.org/10.15468/dl.zfaw79
Anopheles albimanus	-92.701944	15.144167	Primary	GBIF: https://doi.org/10.15468/dl.zfaw79
Anopheles albimanus	-92.7	15.172222	Primary	GBIF: https://doi.org/10.15468/dl.zfaw79
Anopheles albimanus	-92.699167	15.173889	Primary	GBIF: https://doi.org/10.15468/dl.zfaw79
Anopheles albimanus	-92.698611	15.173611	Primary	GBIF: https://doi.org/10.15468/dl.zfaw79
Anopheles albimanus	-92.690555	15.190556	Primary	GBIF: https://doi.org/10.15468/dl.zfaw79
Anopheles albimanus	-92.686111	15.198611	Primary	GBIF: https://doi.org/10.15468/dl.zfaw79
Anopheles albimanus	-92.676667	15.116389	Primary	GBIF: https://doi.org/10.15468/dl.zfaw79
Anopheles albimanus	-92.672222	15.133333	Primary	GBIF: https://doi.org/10.15468/dl.zfaw79
Anopheles albimanus	-92.6625	14.95	Primary	GBIF: https://doi.org/10.15468/dl.zfaw79
Anopheles albimanus	-92.65	18.41	Primary	GBIF: https://doi.org/10.15468/dl.zfaw79
Anopheles albimanus	-92.6479	18.4073	Primary	GBIF: https://doi.org/10.15468/dl.zfaw79
Anopheles albimanus	-92.641667	15.091667	Primary	GBIF: https://doi.org/10.15468/dl.zfaw79
Anopheles albimanus	-92.638889	15.091667	Primary	GBIF: https://doi.org/10.15468/dl.zfaw79
Anopheles albimanus	-92.6225	14.916389	Primary	GBIF: https://doi.org/10.15468/dl.zfaw79
Anopheles albimanus	-92.606667	15.066667	Primary	GBIF: https://doi.org/10.15468/dl.zfaw79
Anopheles albimanus	-92.593056	15.06	Primary	GBIF: https://doi.org/10.15468/dl.zfaw79
Anopheles albimanus	-92.593055	15.116667	Primary	GBIF: https://doi.org/10.15468/dl.zfaw79
Anopheles albimanus	-92.5925	15.064722	Primary	GBIF: https://doi.org/10.15468/dl.zfaw79
Anopheles albimanus	-92.588889	15.061111	Primary	GBIF: https://doi.org/10.15468/dl.zfaw79
Anopheles albimanus	-92.587778	15.061667	Primary	GBIF: https://doi.org/10.15468/dl.zfaw79
Anopheles albimanus	-92.568055	15.055833	Primary	GBIF: https://doi.org/10.15468/dl.zfaw79
Anopheles albimanus	-92.566667	15.058333	Primary	GBIF: https://doi.org/10.15468/dl.zfaw79
Anopheles albimanus	-92.563889	15.05	Primary	GBIF: https://doi.org/10.15468/dl.zfaw79
Anopheles albimanus	-92.562222	15.048611	Primary	GBIF: https://doi.org/10.15468/dl.zfaw79
Anopheles albimanus	-92.551111	15.018333	Primary	GBIF: https://doi.org/10.15468/dl.zfaw79
Anopheles albimanus	-92.547222	15.027778	Primary	GBIF: https://doi.org/10.15468/dl.zfaw79
Anopheles albimanus	-92.54	14.832778	Primary	GBIF: https://doi.org/10.15468/dl.zfaw79
Anopheles albimanus	-92.538889	15.022222	Primary	GBIF: https://doi.org/10.15468/dl.zfaw79
Anopheles albimanus	-92.538055	15.043056	Primary	GBIF: https://doi.org/10.15468/dl.zfaw79
Anopheles albimanus	-92.533333	15.041667	Primary	GBIF: https://doi.org/10.15468/dl.zfaw79
Anopheles albimanus	-92.533333	14.916667	Primary	GBIF: https://doi.org/10.15468/dl.zfaw79
Anopheles albimanus	-92.533333	14.819167	Primary	GBIF: https://doi.org/10.15468/dl.zfaw79
Anopheles albimanus	-92.5325	15.044444	Primary	GBIF: https://doi.org/10.15468/dl.zfaw79
Anopheles albimanus	-92.519722	14.851667	Primary	GBIF: https://doi.org/10.15468/dl.zfaw79
Anopheles albimanus	-92.509722	15.031389	Primary	GBIF: https://doi.org/10.15468/dl.zfaw79
Anopheles albimanus	-92.509167	14.8	Primary	GBIF: https://doi.org/10.15468/dl.zfaw79
Anopheles albimanus	-92.506944	14.797222	Primary	GBIF: https://doi.org/10.15468/dl.zfaw79
Anopheles albimanus	-92.496389	14.817778	Primary	GBIF: https://doi.org/10.15468/dl.zfaw79
Anopheles albimanus	-92.495	14.861944	Primary	GBIF: https://doi.org/10.15468/dl.zfaw79
Anopheles albimanus	-92.491667	14.791667	Primary	GBIF: https://doi.org/10.15468/dl.zfaw79
Anopheles albimanus	-92.491667	15.125	Primary	GBIF: https://doi.org/10.15468/dl.zfaw79
Anopheles albimanus	-92.491667	14.808333	Primary	GBIF: https://doi.org/10.15468/dl.zfaw79
Anopheles albimanus	-92.491111	14.791389	Primary	GBIF: https://doi.org/10.15468/dl.zfaw79
Anopheles albimanus	-92.481111	14.811667	Primary	GBIF: https://doi.org/10.15468/dl.zfaw79
Anopheles albimanus	-92.480833	14.814722	Primary	GBIF: https://doi.org/10.15468/dl.zfaw79
Anopheles albimanus	-92.480833	14.820556	Primary	GBIF: https://doi.org/10.15468/dl.zfaw79
Anopheles albimanus	-92.475833	15.035556	Primary	GBIF: https://doi.org/10.15468/dl.zfaw79
Anopheles albimanus	-92.475	14.791667	Primary	GBIF: https://doi.org/10.15468/dl.zfaw79
Anopheles albimanus	-92.469444	14.834444	Primary	GBIF: https://doi.org/10.15468/dl.zfaw79
Anopheles albimanus	-92.458333	14.758333	Primary	GBIF: https://doi.org/10.15468/dl.zfaw79
Anopheles albimanus	-92.449444	15.046944	Primary	GBIF: https://doi.org/10.15468/dl.zfaw79
Anopheles albimanus	-92.443333	14.925833	Primary	GBIF: https://doi.org/10.15468/dl.zfaw79
Anopheles albimanus	-92.443055	14.78	Primary	GBIF: https://doi.org/10.15468/dl.zfaw79
Anopheles albimanus	-92.441667	14.791667	Primary	GBIF: https://doi.org/10.15468/dl.zfaw79
Anopheles albimanus	-92.440555	14.731667	Primary	GBIF: https://doi.org/10.15468/dl.zfaw79
Anopheles albimanus	-92.425555	14.719167	Primary	GBIF: https://doi.org/10.15468/dl.zfaw79
Anopheles albimanus	-92.422222	14.719167	Primary	GBIF: https://doi.org/10.15468/dl.zfaw79
Anopheles albimanus	-92.411944	15.035833	Primary	GBIF: https://doi.org/10.15468/dl.zfaw79
Anopheles albimanus	-92.400194	14.784722	Primary	GBIF: https://doi.org/10.15468/dl.zfaw79
Anopheles albimanus	-92.4	14.783611	Primary	GBIF: https://doi.org/10.15468/dl.zfaw79
Anopheles albimanus	-92.391667	14.908333	Primary	GBIF: https://doi.org/10.15468/dl.zfaw79
Anopheles albimanus	-92.364722	14.827778	Primary	GBIF: https://doi.org/10.15468/dl.zfaw79
Anopheles albimanus	-92.363889	14.8275	Primary	GBIF: https://doi.org/10.15468/dl.zfaw79
Anopheles albimanus	-92.3625	14.828889	Primary	GBIF: https://doi.org/10.15468/dl.zfaw79
Anopheles albimanus	-92.341667	14.841667	Primary	GBIF: https://doi.org/10.15468/dl.zfaw79
Anopheles albimanus	-92.333889	17.555556	Primary	GBIF: https://doi.org/10.15468/dl.zfaw79
Anopheles albimanus	-92.328055	14.668333	Primary	GBIF: https://doi.org/10.15468/dl.zfaw79
Anopheles albimanus	-92.325	14.625	Primary	GBIF: https://doi.org/10.15468/dl.zfaw79
Anopheles albimanus	-92.325	14.708333	Primary	GBIF: https://doi.org/10.15468/dl.zfaw79
Anopheles albimanus	-92.314444	14.6275	Primary	GBIF: https://doi.org/10.15468/dl.zfaw79
Anopheles albimanus	-92.314305	14.627139	Primary	GBIF: https://doi.org/10.15468/dl.zfaw79
Anopheles albimanus	-92.308333	14.625	Primary	GBIF: https://doi.org/10.15468/dl.zfaw79
Anopheles albimanus	-92.303333	14.638889	Primary	GBIF: https://doi.org/10.15468/dl.zfaw79
Anopheles albimanus	-92.3025	14.638333	Primary	GBIF: https://doi.org/10.15468/dl.zfaw79
Anopheles albimanus	-92.295278	14.64	Primary	GBIF: https://doi.org/10.15468/dl.zfaw79
Anopheles albimanus	-92.284722	14.724167	Primary	GBIF: https://doi.org/10.15468/dl.zfaw79
Anopheles albimanus	-92.2825	14.590556	Primary	GBIF: https://doi.org/10.15468/dl.zfaw79
Anopheles albimanus	-92.281667	14.625	Primary	GBIF: https://doi.org/10.15468/dl.zfaw79
Anopheles albimanus	-92.275	14.925	Primary	GBIF: https://doi.org/10.15468/dl.zfaw79
Anopheles albimanus	-92.275	14.908333	Primary	GBIF: https://doi.org/10.15468/dl.zfaw79
Anopheles albimanus	-92.275	14.758333	Primary	GBIF: https://doi.org/10.15468/dl.zfaw79
Anopheles albimanus	-92.270555	14.625	Primary	GBIF: https://doi.org/10.15468/dl.zfaw79
Anopheles albimanus	-92.26611	14.9	Primary	GBIF: https://doi.org/10.15468/dl.zfaw79
Anopheles albimanus	-92.265555	14.635556	Primary	GBIF: https://doi.org/10.15468/dl.zfaw79
Anopheles albimanus	-92.260556	14.908056	Primary	GBIF: https://doi.org/10.15468/dl.zfaw79
Anopheles albimanus	-92.260555	14.908056	Primary	GBIF: https://doi.org/10.15468/dl.zfaw79
Anopheles albimanus	-92.260555	14.614722	Primary	GBIF: https://doi.org/10.15468/dl.zfaw79
Anopheles albimanus	-92.258611	14.628333	Primary	GBIF: https://doi.org/10.15468/dl.zfaw79
Anopheles albimanus	-92.258333	14.615278	Primary	GBIF: https://doi.org/10.15468/dl.zfaw79
Anopheles albimanus	-92.257778	14.580556	Primary	GBIF: https://doi.org/10.15468/dl.zfaw79
Anopheles albimanus	-92.257778	14.625278	Primary	GBIF: https://doi.org/10.15468/dl.zfaw79
Anopheles albimanus	-92.256305	14.6285	Primary	GBIF: https://doi.org/10.15468/dl.zfaw79
Anopheles albimanus	-92.255278	14.563056	Primary	GBIF: https://doi.org/10.15468/dl.zfaw79
Anopheles albimanus	-92.253611	14.6275	Primary	GBIF: https://doi.org/10.15468/dl.zfaw79
Anopheles albimanus	-92.249722	14.636944	Primary	GBIF: https://doi.org/10.15468/dl.zfaw79
Anopheles albimanus	-92.248889	14.563889	Primary	GBIF: https://doi.org/10.15468/dl.zfaw79
Anopheles albimanus	-92.241667	14.625	Primary	GBIF: https://doi.org/10.15468/dl.zfaw79
Anopheles albimanus	-92.236667	14.643056	Primary	GBIF: https://doi.org/10.15468/dl.zfaw79
Anopheles albimanus	-92.228889	14.603333	Primary	GBIF: https://doi.org/10.15468/dl.zfaw79
Anopheles albimanus	-92.226944	15.050278	Primary	GBIF: https://doi.org/10.15468/dl.zfaw79
Anopheles albimanus	-92.225	14.575	Primary	GBIF: https://doi.org/10.15468/dl.zfaw79
Anopheles albimanus	-92.223055	14.535556	Primary	GBIF: https://doi.org/10.15468/dl.zfaw79
Anopheles albimanus	-92.2175	14.598056	Primary	GBIF: https://doi.org/10.15468/dl.zfaw79
Anopheles albimanus	-92.216111	14.559167	Primary	GBIF: https://doi.org/10.15468/dl.zfaw79
Anopheles albimanus	-92.210278	14.681111	Primary	GBIF: https://doi.org/10.15468/dl.zfaw79
Anopheles albimanus	-92.208889	15.095833	Primary	GBIF: https://doi.org/10.15468/dl.zfaw79
Anopheles albimanus	-92.203333	14.703056	Primary	GBIF: https://doi.org/10.15468/dl.zfaw79
Anopheles albimanus	-92.2025	14.562222	Primary	GBIF: https://doi.org/10.15468/dl.zfaw79
Anopheles albimanus	-92.202222	14.566389	Primary	GBIF: https://doi.org/10.15468/dl.zfaw79
Anopheles albimanus	-92.200833	14.723611	Primary	GBIF: https://doi.org/10.15468/dl.zfaw79
Anopheles albimanus	-92.1925	14.591111	Primary	GBIF: https://doi.org/10.15468/dl.zfaw79
Anopheles albimanus	-92.186667	14.621389	Primary	GBIF: https://doi.org/10.15468/dl.zfaw79
Anopheles albimanus	-92.175278	14.64	Primary	GBIF: https://doi.org/10.15468/dl.zfaw79
Anopheles albimanus	-92.175	14.676111	Primary	GBIF: https://doi.org/10.15468/dl.zfaw79
Anopheles albimanus	-92.17194	15.3925	Primary	GBIF: https://doi.org/10.15468/dl.zfaw79
Anopheles albimanus	-92.17	15.39	Primary	GBIF: https://doi.org/10.15468/dl.zfaw79
Anopheles albimanus	-92.162222	15.4525	Primary	GBIF: https://doi.org/10.15468/dl.zfaw79
Anopheles albimanus	-92.150833	15.094444	Primary	GBIF: https://doi.org/10.15468/dl.zfaw79
Anopheles albimanus	-92.02	17.498611	Primary	GBIF: https://doi.org/10.15468/dl.zfaw79
Anopheles albimanus	-92.019222	17.7005	Primary	GBIF: https://doi.org/10.15468/dl.zfaw79
Anopheles albimanus	-92.016389	17.702806	Primary	GBIF: https://doi.org/10.15468/dl.zfaw79
Anopheles albimanus	-91.9575	16.943611	Primary	GBIF: https://doi.org/10.15468/dl.zfaw79
Anopheles albimanus	-91.906	14.30017	Primary	GBIF: https://doi.org/10.15468/dl.zfaw79
Anopheles albimanus	-91.899167	16.956111	Primary	GBIF: https://doi.org/10.15468/dl.zfaw79
Anopheles albimanus	-91.830833	18.643333	Primary	GBIF: https://doi.org/10.15468/dl.zfaw79
Anopheles albimanus	-91.62925	16.097361	Primary	GBIF: https://doi.org/10.15468/dl.zfaw79
Anopheles albimanus	-91.628889	16.096667	Primary	GBIF: https://doi.org/10.15468/dl.zfaw79
Anopheles albimanus	-91.426389	17.470833	Primary	GBIF: https://doi.org/10.15468/dl.zfaw79
Anopheles albimanus	-91.362778	18.184444	Primary	GBIF: https://doi.org/10.15468/dl.zfaw79
Anopheles albimanus	-91.21106	16.309	Primary	GBIF: https://doi.org/10.15468/dl.zfaw79
Anopheles albimanus	-91.21	16.31	Primary	GBIF: https://doi.org/10.15468/dl.zfaw79
Anopheles albimanus	-91.155555	16.120278	Primary	GBIF: https://doi.org/10.15468/dl.zfaw79
Anopheles albimanus	-91.148889	16.1375	Primary	GBIF: https://doi.org/10.15468/dl.zfaw79
Anopheles albimanus	-91.099722	16.0785	Primary	GBIF: https://doi.org/10.15468/dl.zfaw79
Anopheles albimanus	-91.096111	16.088889	Primary	GBIF: https://doi.org/10.15468/dl.zfaw79
Anopheles albimanus	-91.094555	16.081639	Primary	GBIF: https://doi.org/10.15468/dl.zfaw79
Anopheles albimanus	-91.094444	16.081111	Primary	GBIF: https://doi.org/10.15468/dl.zfaw79
Anopheles albimanus	-91.094444	16.0875	Primary	GBIF: https://doi.org/10.15468/dl.zfaw79
Anopheles albimanus	-91.094111	16.081694	Primary	GBIF: https://doi.org/10.15468/dl.zfaw79
Anopheles albimanus	-90.998	16.762583	Primary	GBIF: https://doi.org/10.15468/dl.zfaw79
Anopheles albimanus	-90.99175	16.763611	Primary	GBIF: https://doi.org/10.15468/dl.zfaw79
Anopheles albimanus	-90.970833	16.097222	Primary	GBIF: https://doi.org/10.15468/dl.zfaw79
Anopheles albimanus	-90.913	16.801694	Primary	GBIF: https://doi.org/10.15468/dl.zfaw79
Anopheles albimanus	-90.9025	16.804444	Primary	GBIF: https://doi.org/10.15468/dl.zfaw79
Anopheles albimanus	-90.890278	16.821111	Primary	GBIF: https://doi.org/10.15468/dl.zfaw79
Anopheles albimanus	-90.874167	16.117778	Primary	GBIF: https://doi.org/10.15468/dl.zfaw79
Anopheles albimanus	-90.867778	16.207222	Primary	GBIF: https://doi.org/10.15468/dl.zfaw79
Anopheles albimanus	-90.764167	16.335	Primary	GBIF: https://doi.org/10.15468/dl.zfaw79
Anopheles albimanus	-90.734444	18.606667	Primary	GBIF: https://doi.org/10.15468/dl.zfaw79
Anopheles albimanus	-90.720555	19.354722	Primary	GBIF: https://doi.org/10.15468/dl.zfaw79
Anopheles albimanus	-90.706944	16.410833	Primary	GBIF: https://doi.org/10.15468/dl.zfaw79
Anopheles albimanus	-90.702611	16.404139	Primary	GBIF: https://doi.org/10.15468/dl.zfaw79
Anopheles albimanus	-90.701111	19.502222	Primary	GBIF: https://doi.org/10.15468/dl.zfaw79
Anopheles albimanus	-90.687778	19.638333	Primary	GBIF: https://doi.org/10.15468/dl.zfaw79
Anopheles albimanus	-90.678833	16.554778	Primary	GBIF: https://doi.org/10.15468/dl.zfaw79
Anopheles albimanus	-90.653889	16.515	Primary	GBIF: https://doi.org/10.15468/dl.zfaw79
Anopheles albimanus	-90.650555	16.518889	Primary	GBIF: https://doi.org/10.15468/dl.zfaw79
Anopheles albimanus	-90.6425	16.471111	Primary	GBIF: https://doi.org/10.15468/dl.zfaw79
Anopheles albimanus	-90.621805	16.454806	Primary	GBIF: https://doi.org/10.15468/dl.zfaw79
Anopheles albimanus	-90.615139	16.449917	Primary	GBIF: https://doi.org/10.15468/dl.zfaw79
Anopheles albimanus	-90.614167	16.448333	Primary	GBIF: https://doi.org/10.15468/dl.zfaw79
Anopheles albimanus	-90.535833	16.269167	Primary	GBIF: https://doi.org/10.15468/dl.zfaw79
Anopheles albimanus	-90.535781	19.839924	Primary	GBIF: https://doi.org/10.15468/dl.zfaw79
Anopheles albimanus	-90.531667	19.842222	Primary	GBIF: https://doi.org/10.15468/dl.zfaw79
Anopheles albimanus	-90.450472	20.70875	Primary	GBIF: https://doi.org/10.15468/dl.zfaw79
Anopheles albimanus	-90.383333	20.858333	Primary	GBIF: https://doi.org/10.15468/dl.zfaw79
Anopheles albimanus	-90.380278	20.912778	Primary	GBIF: https://doi.org/10.15468/dl.zfaw79
Anopheles albimanus	-90.355	20.977222	Primary	GBIF: https://doi.org/10.15468/dl.zfaw79
Anopheles albimanus	-90.30001	16.53417	Primary	GBIF: https://doi.org/10.15468/dl.zfaw79
Anopheles albimanus	-90.261111	20.848889	Primary	GBIF: https://doi.org/10.15468/dl.zfaw79
Anopheles albimanus	-89.88333	16.91748	Primary	GBIF: https://doi.org/10.15468/dl.zfaw79
Anopheles albimanus	-89.66678	21.28391	Primary	GBIF: https://doi.org/10.15468/dl.zfaw79
Anopheles albimanus	-89.663333	21.284444	Primary	GBIF: https://doi.org/10.15468/dl.zfaw79
Anopheles albimanus	-89.621667	20.967778	Primary	GBIF: https://doi.org/10.15468/dl.zfaw79
Anopheles albimanus	-89.417778	18.588611	Primary	GBIF: https://doi.org/10.15468/dl.zfaw79
Anopheles albimanus	-89.376583	18.803861	Primary	GBIF: https://doi.org/10.15468/dl.zfaw79
Anopheles albimanus	-89.105889	18.521861	Primary	GBIF: https://doi.org/10.15468/dl.zfaw79
Anopheles albimanus	-89.09998	16.21752	Primary	GBIF: https://doi.org/10.15468/dl.zfaw79
Anopheles albimanus	-89.09998	13.70098	Primary	GBIF: https://doi.org/10.15468/dl.zfaw79
Anopheles albimanus	-89.08331	16.15085	Primary	GBIF: https://doi.org/10.15468/dl.zfaw79
Anopheles albimanus	-89.08331	16.25085	Primary	GBIF: https://doi.org/10.15468/dl.zfaw79
Anopheles albimanus	-89.06814	17.15798	Primary	GBIF: https://doi.org/10.15468/dl.zfaw79
Anopheles albimanus	-89.06665	16.16752	Primary	GBIF: https://doi.org/10.15468/dl.zfaw79
Anopheles albimanus	-89.06665	17.33412	Primary	GBIF: https://doi.org/10.15468/dl.zfaw79
Anopheles albimanus	-89.04998	17.26746	Primary	GBIF: https://doi.org/10.15468/dl.zfaw79
Anopheles albimanus	-89.00265	17.18575	Primary	GBIF: https://doi.org/10.15468/dl.zfaw79
Anopheles albimanus	-88.99998	16.21752	Primary	GBIF: https://doi.org/10.15468/dl.zfaw79
Anopheles albimanus	-88.98331	16.26751	Primary	GBIF: https://doi.org/10.15468/dl.zfaw79
Anopheles albimanus	-88.97432	15.29757	Primary	GBIF: https://doi.org/10.15468/dl.zfaw79
Anopheles albimanus	-88.96665	17.11747	Primary	GBIF: https://doi.org/10.15468/dl.zfaw79
Anopheles albimanus	-88.94998	16.23418	Primary	GBIF: https://doi.org/10.15468/dl.zfaw79
Anopheles albimanus	-88.94998	16.10086	Primary	GBIF: https://doi.org/10.15468/dl.zfaw79
Anopheles albimanus	-88.93331	16.23418	Primary	GBIF: https://doi.org/10.15468/dl.zfaw79
Anopheles albimanus	-88.93331	16.20085	Primary	GBIF: https://doi.org/10.15468/dl.zfaw79
Anopheles albimanus	-88.93331	16.16752	Primary	GBIF: https://doi.org/10.15468/dl.zfaw79
Anopheles albimanus	-88.929583	18.465	Primary	GBIF: https://doi.org/10.15468/dl.zfaw79
Anopheles albimanus	-88.92835	15.36123	Primary	GBIF: https://doi.org/10.15468/dl.zfaw79
Anopheles albimanus	-88.91664	16.18418	Primary	GBIF: https://doi.org/10.15468/dl.zfaw79
Anopheles albimanus	-88.90989	15.37946	Primary	GBIF: https://doi.org/10.15468/dl.zfaw79
Anopheles albimanus	-88.89998	16.23418	Primary	GBIF: https://doi.org/10.15468/dl.zfaw79
Anopheles albimanus	-88.88331	16.28418	Primary	GBIF: https://doi.org/10.15468/dl.zfaw79
Anopheles albimanus	-88.88331	16.25085	Primary	GBIF: https://doi.org/10.15468/dl.zfaw79
Anopheles albimanus	-88.88331	16.26751	Primary	GBIF: https://doi.org/10.15468/dl.zfaw79
Anopheles albimanus	-88.84998	17.06747	Primary	GBIF: https://doi.org/10.15468/dl.zfaw79
Anopheles albimanus	-88.83442	17.33523	Primary	GBIF: https://doi.org/10.15468/dl.zfaw79
Anopheles albimanus	-88.83331	17.50078	Primary	GBIF: https://doi.org/10.15468/dl.zfaw79
Anopheles albimanus	-88.83331	16.15085	Primary	GBIF: https://doi.org/10.15468/dl.zfaw79
Anopheles albimanus	-88.83331	16.13419	Primary	GBIF: https://doi.org/10.15468/dl.zfaw79
Anopheles albimanus	-88.81664	16.10086	Primary	GBIF: https://doi.org/10.15468/dl.zfaw79
Anopheles albimanus	-88.79998	16.16752	Primary	GBIF: https://doi.org/10.15468/dl.zfaw79
Anopheles albimanus	-88.79998	17.25079	Primary	GBIF: https://doi.org/10.15468/dl.zfaw79
Anopheles albimanus	-88.79998	16.11752	Primary	GBIF: https://doi.org/10.15468/dl.zfaw79
Anopheles albimanus	-88.74754	13.6907	Primary	GBIF: https://doi.org/10.15468/dl.zfaw79
Anopheles albimanus	-88.71664	17.1508	Primary	GBIF: https://doi.org/10.15468/dl.zfaw79
Anopheles albimanus	-88.64997	18.18408	Primary	GBIF: https://doi.org/10.15468/dl.zfaw79
Anopheles albimanus	-88.64997	17.1008	Primary	GBIF: https://doi.org/10.15468/dl.zfaw79
Anopheles albimanus	-88.64997	17.08414	Primary	GBIF: https://doi.org/10.15468/dl.zfaw79
Anopheles albimanus	-88.64997	18.16741	Primary	GBIF: https://doi.org/10.15468/dl.zfaw79
Anopheles albimanus	-88.61664	13.23434	Primary	GBIF: https://doi.org/10.15468/dl.zfaw79
Anopheles albimanus	-88.61664	17.1508	Primary	GBIF: https://doi.org/10.15468/dl.zfaw79
Anopheles albimanus	-88.59997	15.71754	Primary	GBIF: https://doi.org/10.15468/dl.zfaw79
Anopheles albimanus	-88.5833	17.51745	Primary	GBIF: https://doi.org/10.15468/dl.zfaw79
Anopheles albimanus	-88.554167	18.384722	Primary	GBIF: https://doi.org/10.15468/dl.zfaw79
Anopheles albimanus	-88.54853	15.63533	Primary	GBIF: https://doi.org/10.15468/dl.zfaw79
Anopheles albimanus	-88.5333	17.75077	Primary	GBIF: https://doi.org/10.15468/dl.zfaw79
Anopheles albimanus	-88.531667	18.419722	Primary	GBIF: https://doi.org/10.15468/dl.zfaw79
Anopheles albimanus	-88.529	18.424	Primary	GBIF: https://doi.org/10.15468/dl.zfaw79
Anopheles albimanus	-88.524	18.445	Primary	GBIF: https://doi.org/10.15468/dl.zfaw79
Anopheles albimanus	-88.518056	18.463694	Primary	GBIF: https://doi.org/10.15468/dl.zfaw79
Anopheles albimanus	-88.518	18.462	Primary	GBIF: https://doi.org/10.15468/dl.zfaw79
Anopheles albimanus	-88.51664	17.55078	Primary	GBIF: https://doi.org/10.15468/dl.zfaw79
Anopheles albimanus	-88.516	18.464	Primary	GBIF: https://doi.org/10.15468/dl.zfaw79
Anopheles albimanus	-88.478889	18.496111	Primary	GBIF: https://doi.org/10.15468/dl.zfaw79
Anopheles albimanus	-88.465278	18.551944	Primary	GBIF: https://doi.org/10.15468/dl.zfaw79
Anopheles albimanus	-88.44997	18.43407	Primary	GBIF: https://doi.org/10.15468/dl.zfaw79
Anopheles albimanus	-88.4333	17.38412	Primary	GBIF: https://doi.org/10.15468/dl.zfaw79
Anopheles albimanus	-88.4333	18.43407	Primary	GBIF: https://doi.org/10.15468/dl.zfaw79
Anopheles albimanus	-88.41663	17.51745	Primary	GBIF: https://doi.org/10.15468/dl.zfaw79
Anopheles albimanus	-88.41663	17.48412	Primary	GBIF: https://doi.org/10.15468/dl.zfaw79
Anopheles albimanus	-88.39997	17.46745	Primary	GBIF: https://doi.org/10.15468/dl.zfaw79
Anopheles albimanus	-88.39997	18.4674	Primary	GBIF: https://doi.org/10.15468/dl.zfaw79
Anopheles albimanus	-88.39997	17.48412	Primary	GBIF: https://doi.org/10.15468/dl.zfaw79
Anopheles albimanus	-88.3833	17.63411	Primary	GBIF: https://doi.org/10.15468/dl.zfaw79
Anopheles albimanus	-88.36519	17.42603	Primary	GBIF: https://doi.org/10.15468/dl.zfaw79
Anopheles albimanus	-88.34997	17.48412	Primary	GBIF: https://doi.org/10.15468/dl.zfaw79
Anopheles albimanus	-88.32	18.507	Primary	GBIF: https://doi.org/10.15468/dl.zfaw79
Anopheles albimanus	-88.32	18.51	Primary	GBIF: https://doi.org/10.15468/dl.zfaw79
Anopheles albimanus	-88.31663	17.8341	Primary	GBIF: https://doi.org/10.15468/dl.zfaw79
Anopheles albimanus	-88.31663	17.48412	Primary	GBIF: https://doi.org/10.15468/dl.zfaw79
Anopheles albimanus	-88.315	18.496	Primary	GBIF: https://doi.org/10.15468/dl.zfaw79
Anopheles albimanus	-88.31	18.5	Primary	GBIF: https://doi.org/10.15468/dl.zfaw79
Anopheles albimanus	-88.305278	18.503611	Primary	GBIF: https://doi.org/10.15468/dl.zfaw79
Anopheles albimanus	-88.266667	18.6875	Primary	GBIF: https://doi.org/10.15468/dl.zfaw79
Anopheles albimanus	-88.253333	18.709722	Primary	GBIF: https://doi.org/10.15468/dl.zfaw79
Anopheles albimanus	-88.24996	17.48412	Primary	GBIF: https://doi.org/10.15468/dl.zfaw79
Anopheles albimanus	-88.24996	17.58411	Primary	GBIF: https://doi.org/10.15468/dl.zfaw79
Anopheles albimanus	-88.21663	16.96748	Primary	GBIF: https://doi.org/10.15468/dl.zfaw79
Anopheles albimanus	-88.19996	17.50078	Primary	GBIF: https://doi.org/10.15468/dl.zfaw79
Anopheles albimanus	-88.195139	18.67275	Primary	GBIF: https://doi.org/10.15468/dl.zfaw79
Anopheles albimanus	-88.169167	19.143056	Primary	GBIF: https://doi.org/10.15468/dl.zfaw79
Anopheles albimanus	-88.162778	21.58	Primary	GBIF: https://doi.org/10.15468/dl.zfaw79
Anopheles albimanus	-88.159778	21.573833	Primary	GBIF: https://doi.org/10.15468/dl.zfaw79
Anopheles albimanus	-88.146389	21.596111	Primary	GBIF: https://doi.org/10.15468/dl.zfaw79
Anopheles albimanus	-88.102778	19.162778	Primary	GBIF: https://doi.org/10.15468/dl.zfaw79
Anopheles albimanus	-87.996417	19.491833	Primary	GBIF: https://doi.org/10.15468/dl.zfaw79
Anopheles albimanus	-87.993028	19.49625	Primary	GBIF: https://doi.org/10.15468/dl.zfaw79
Anopheles albimanus	-87.93389	15.85576	Primary	GBIF: https://doi.org/10.15468/dl.zfaw79
Anopheles albimanus	-87.81662	15.3509	Primary	GBIF: https://doi.org/10.15468/dl.zfaw79
Anopheles albimanus	-87.814	32.532	Primary	GBIF: https://doi.org/10.15468/dl.zfaw79
Anopheles albimanus	-87.735111	18.770889	Primary	GBIF: https://doi.org/10.15468/dl.zfaw79
Anopheles albimanus	-87.700555	21.482778	Primary	GBIF: https://doi.org/10.15468/dl.zfaw79
Anopheles albimanus	-87.692778	21.519167	Primary	GBIF: https://doi.org/10.15468/dl.zfaw79
Anopheles albimanus	-87.678611	21.509722	Primary	GBIF: https://doi.org/10.15468/dl.zfaw79
Anopheles albimanus	-87.618055	20.076389	Primary	GBIF: https://doi.org/10.15468/dl.zfaw79
Anopheles albimanus	-87.61555	15.58569	Primary	GBIF: https://doi.org/10.15468/dl.zfaw79
Anopheles albimanus	-87.46675	15.77591	Primary	GBIF: https://doi.org/10.15468/dl.zfaw79
Anopheles albimanus	-87.16661	12.48438	Primary	GBIF: https://doi.org/10.15468/dl.zfaw79
Anopheles albimanus	-87.04994	12.53438	Primary	GBIF: https://doi.org/10.15468/dl.zfaw79
Anopheles albimanus	-86.91671	20.41728	Primary	GBIF: https://doi.org/10.15468/dl.zfaw79
Anopheles albimanus	-86.833611	21.161111	Primary	GBIF: https://doi.org/10.15468/dl.zfaw79
Anopheles albimanus	-86.83327	15.75087	Primary	GBIF: https://doi.org/10.15468/dl.zfaw79
Anopheles albimanus	-86.77012	12.19568	Primary	GBIF: https://doi.org/10.15468/dl.zfaw79
Anopheles albimanus	-86.76093	12.19567	Primary	GBIF: https://doi.org/10.15468/dl.zfaw79
Anopheles albimanus	-86.5666	15.7842	Primary	GBIF: https://doi.org/10.15468/dl.zfaw79
Anopheles albimanus	-86.48	12.38	Primary	GBIF: https://doi.org/10.15468/dl.zfaw79
Anopheles albimanus	-86.33326	12.33439	Primary	GBIF: https://doi.org/10.15468/dl.zfaw79
Anopheles albimanus	-86.28326	12.15107	Primary	GBIF: https://doi.org/10.15468/dl.zfaw79
Anopheles albimanus	-86.28306	12.14058	Primary	GBIF: https://doi.org/10.15468/dl.zfaw79
Anopheles albimanus	-86.27382	12.15865	Primary	GBIF: https://doi.org/10.15468/dl.zfaw79
Anopheles albimanus	-86.09992	12.20107	Primary	GBIF: https://doi.org/10.15468/dl.zfaw79
Anopheles albimanus	-86.09907	12.1943	Primary	GBIF: https://doi.org/10.15468/dl.zfaw79
Anopheles albimanus	-86.01659	16.01753	Primary	GBIF: https://doi.org/10.15468/dl.zfaw79
Anopheles albimanus	-85.99992	15.8842	Primary	GBIF: https://doi.org/10.15468/dl.zfaw79
Anopheles albimanus	-85.96221	11.9316	Primary	GBIF: https://doi.org/10.15468/dl.zfaw79
Anopheles albimanus	-85.94992	11.93441	Primary	GBIF: https://doi.org/10.15468/dl.zfaw79
Anopheles albimanus	-85.94367	11.97674	Primary	GBIF: https://doi.org/10.15468/dl.zfaw79
Anopheles albimanus	-85.46658	10.35117	Primary	GBIF: https://doi.org/10.15468/dl.zfaw79
Anopheles albimanus	-85.44991	10.15118	Primary	GBIF: https://doi.org/10.15468/dl.zfaw79
Anopheles albimanus	-85.44588	10.62735	Primary	GBIF: https://doi.org/10.15468/dl.zfaw79
Anopheles albimanus	-85.35226	10.35029	Primary	GBIF: https://doi.org/10.15468/dl.zfaw79
Anopheles albimanus	-85.34689	10.33754	Primary	GBIF: https://doi.org/10.15468/dl.zfaw79
Anopheles albimanus	-85.33771	10.34563	Primary	GBIF: https://doi.org/10.15468/dl.zfaw79
Anopheles albimanus	-85.24095	10.06538	Primary	GBIF: https://doi.org/10.15468/dl.zfaw79
Anopheles albimanus	-84.7834	9.97263	Primary	GBIF: https://doi.org/10.15468/dl.zfaw79
Anopheles albimanus	-84.62054	9.7998	Primary	GBIF: https://doi.org/10.15468/dl.zfaw79
Anopheles albimanus	-84.24988	12.15107	Primary	GBIF: https://doi.org/10.15468/dl.zfaw79
Anopheles albimanus	-84.21789	10.01357	Primary	GBIF: https://doi.org/10.15468/dl.zfaw79
Anopheles albimanus	-84.15	12.17	Primary	GBIF: https://doi.org/10.15468/dl.zfaw79
Anopheles albimanus	-83.8666	9.25399	Primary	GBIF: https://doi.org/10.15468/dl.zfaw79
Anopheles albimanus	-83.77317	12.01019	Primary	GBIF: https://doi.org/10.15468/dl.zfaw79
Anopheles albimanus	-83.770278	12.011111	Primary	GBIF: https://doi.org/10.15468/dl.zfaw79
Anopheles albimanus	-83.74988	12.00108	Primary	GBIF: https://doi.org/10.15468/dl.zfaw79
Anopheles albimanus	-83.70633	22.630938	Primary	GBIF: https://doi.org/10.15468/dl.zfaw79
Anopheles albimanus	-83.58089	9.83989	Primary	GBIF: https://doi.org/10.15468/dl.zfaw79
Anopheles albimanus	-83.47515	8.89959	Primary	GBIF: https://doi.org/10.15468/dl.zfaw79
Anopheles albimanus	-83.39044	10.08891	Primary	GBIF: https://doi.org/10.15468/dl.zfaw79
Anopheles albimanus	-83.2832	10.08452	Primary	GBIF: https://doi.org/10.15468/dl.zfaw79
Anopheles albimanus	-83.28056	10.02643	Primary	GBIF: https://doi.org/10.15468/dl.zfaw79
Anopheles albimanus	-83.26653	10.03452	Primary	GBIF: https://doi.org/10.15468/dl.zfaw79
Anopheles albimanus	-83.05225	9.97368	Primary	GBIF: https://doi.org/10.15468/dl.zfaw79
Anopheles albimanus	-83.03413	9.99187	Primary	GBIF: https://doi.org/10.15468/dl.zfaw79
Anopheles albimanus	-82.96066	8.82889	Primary	GBIF: https://doi.org/10.15468/dl.zfaw79
Anopheles albimanus	-82.84597	8.49183	Primary	GBIF: https://doi.org/10.15468/dl.zfaw79
Anopheles albimanus	-82.84317	9.74177	Primary	GBIF: https://doi.org/10.15468/dl.zfaw79
Anopheles albimanus	-82.83319	9.73454	Primary	GBIF: https://doi.org/10.15468/dl.zfaw79
Anopheles albimanus	-82.74986	9.65121	Primary	GBIF: https://doi.org/10.15468/dl.zfaw79
Anopheles albimanus	-82.553	27.64	Primary	GBIF: https://doi.org/10.15468/dl.zfaw79
Anopheles albimanus	-82.5527	27.6405	Primary	GBIF: https://doi.org/10.15468/dl.zfaw79
Anopheles albimanus	-82.49989	22.88381	Primary	GBIF: https://doi.org/10.15468/dl.zfaw79
Anopheles albimanus	-82.4837	27.5784	Primary	GBIF: https://doi.org/10.15468/dl.zfaw79
Anopheles albimanus	-82.4249	27.565	Primary	GBIF: https://doi.org/10.15468/dl.zfaw79
Anopheles albimanus	-82.42017	9.29887	Primary	GBIF: https://doi.org/10.15468/dl.zfaw79
Anopheles albimanus	-82.41103	9.28987	Primary	GBIF: https://doi.org/10.15468/dl.zfaw79
Anopheles albimanus	-82.40192	9.2899	Primary	GBIF: https://doi.org/10.15468/dl.zfaw79
Anopheles albimanus	-82.36656	23.1338	Primary	GBIF: https://doi.org/10.15468/dl.zfaw79
Anopheles albimanus	-82.1913	8.91085	Primary	GBIF: https://doi.org/10.15468/dl.zfaw79
Anopheles albimanus	-81.39974	19.36442	Primary	GBIF: https://doi.org/10.15468/dl.zfaw79
Anopheles albimanus	-80.96	24.76	Primary	GBIF: https://doi.org/10.15468/dl.zfaw79
Anopheles albimanus	-80.65	-4.84	Primary	GBIF: https://doi.org/10.15468/dl.zfaw79
Anopheles albimanus	-80.554956	8.230176	Primary	GBIF: https://doi.org/10.15468/dl.zfaw79
Anopheles albimanus	-80.546092	8.241829	Primary	GBIF: https://doi.org/10.15468/dl.zfaw79
Anopheles albimanus	-80.39	-3.54	Primary	GBIF: https://doi.org/10.15468/dl.zfaw79
Anopheles albimanus	-80.20277	8.657308	Primary	GBIF: https://doi.org/10.15468/dl.zfaw79
Anopheles albimanus	-80.08494	-2.2196	Primary	GBIF: https://doi.org/10.15468/dl.zfaw79
Anopheles albimanus	-80.0	9.0	Primary	GBIF: https://doi.org/10.15468/dl.zfaw79
Anopheles albimanus	-79.9998	9.31796	Primary	GBIF: https://doi.org/10.15468/dl.zfaw79
Anopheles albimanus	-79.9998	7.46806	Primary	GBIF: https://doi.org/10.15468/dl.zfaw79
Anopheles albimanus	-79.98	32.77	Primary	GBIF: https://doi.org/10.15468/dl.zfaw79
Anopheles albimanus	-79.96228	9.14645	Primary	GBIF: https://doi.org/10.15468/dl.zfaw79
Anopheles albimanus	-79.932222	0.776944	Primary	GBIF: https://doi.org/10.15468/dl.zfaw79
Anopheles albimanus	-79.92	9.27	Primary	GBIF: https://doi.org/10.15468/dl.zfaw79
Anopheles albimanus	-79.918454	9.271745	Primary	GBIF: https://doi.org/10.15468/dl.zfaw79
Anopheles albimanus	-79.916667	9.266667	Primary	GBIF: https://doi.org/10.15468/dl.zfaw79
Anopheles albimanus	-79.91647	9.2013	Primary	GBIF: https://doi.org/10.15468/dl.zfaw79
Anopheles albimanus	-79.91639	9.27292	Primary	GBIF: https://doi.org/10.15468/dl.zfaw79
Anopheles albimanus	-79.8998	9.30129	Primary	GBIF: https://doi.org/10.15468/dl.zfaw79
Anopheles albimanus	-79.89612	-2.20138	Primary	GBIF: https://doi.org/10.15468/dl.zfaw79
Anopheles albimanus	-79.87061	9.35417	Primary	GBIF: https://doi.org/10.15468/dl.zfaw79
Anopheles albimanus	-79.834444	0.876667	Primary	GBIF: https://doi.org/10.15468/dl.zfaw79
Anopheles albimanus	-79.830556	0.877778	Primary	GBIF: https://doi.org/10.15468/dl.zfaw79
Anopheles albimanus	-79.829722	0.877778	Primary	GBIF: https://doi.org/10.15468/dl.zfaw79
Anopheles albimanus	-79.817354	9.037011	Primary	GBIF: https://doi.org/10.15468/dl.zfaw79
Anopheles albimanus	-79.81647	9.03464	Primary	GBIF: https://doi.org/10.15468/dl.zfaw79
Anopheles albimanus	-79.810278	0.8825	Primary	GBIF: https://doi.org/10.15468/dl.zfaw79
Anopheles albimanus	-79.7998	9.01797	Primary	GBIF: https://doi.org/10.15468/dl.zfaw79
Anopheles albimanus	-79.78313	8.88465	Primary	GBIF: https://doi.org/10.15468/dl.zfaw79
Anopheles albimanus	-79.78	8.88	Primary	GBIF: https://doi.org/10.15468/dl.zfaw79
Anopheles albimanus	-79.772129	8.884647	Primary	GBIF: https://doi.org/10.15468/dl.zfaw79
Anopheles albimanus	-79.7667	9.2833	Primary	GBIF: https://doi.org/10.15468/dl.zfaw79
Anopheles albimanus	-79.761713	9.121174	Primary	GBIF: https://doi.org/10.15468/dl.zfaw79
Anopheles albimanus	-79.70758	9.1185	Primary	GBIF: https://doi.org/10.15468/dl.zfaw79
Anopheles albimanus	-79.701944	0.903056	Primary	GBIF: https://doi.org/10.15468/dl.zfaw79
Anopheles albimanus	-79.7	9.12	Primary	GBIF: https://doi.org/10.15468/dl.zfaw79
Anopheles albimanus	-79.698516	9.116392	Primary	GBIF: https://doi.org/10.15468/dl.zfaw79
Anopheles albimanus	-79.69825	9.11665	Primary	GBIF: https://doi.org/10.15468/dl.zfaw79
Anopheles albimanus	-79.698173	9.11707	Primary	GBIF: https://doi.org/10.15468/dl.zfaw79
Anopheles albimanus	-79.698096	9.116642	Primary	GBIF: https://doi.org/10.15468/dl.zfaw79
Anopheles albimanus	-79.69783	9.118426	Primary	GBIF: https://doi.org/10.15468/dl.zfaw79
Anopheles albimanus	-79.697286	9.116358	Primary	GBIF: https://doi.org/10.15468/dl.zfaw79
Anopheles albimanus	-79.697143	9.117409	Primary	GBIF: https://doi.org/10.15468/dl.zfaw79
Anopheles albimanus	-79.696953	9.116524	Primary	GBIF: https://doi.org/10.15468/dl.zfaw79
Anopheles albimanus	-79.68552	-2.13666	Primary	GBIF: https://doi.org/10.15468/dl.zfaw79
Anopheles albimanus	-79.68	-2.1	Primary	GBIF: https://doi.org/10.15468/dl.zfaw79
Anopheles albimanus	-79.66646	9.06797	Primary	GBIF: https://doi.org/10.15468/dl.zfaw79
Anopheles albimanus	-79.66235	9.046	Primary	GBIF: https://doi.org/10.15468/dl.zfaw79
Anopheles albimanus	-79.66185	9.18163	Primary	GBIF: https://doi.org/10.15468/dl.zfaw79
Anopheles albimanus	-79.661111	0.922778	Primary	GBIF: https://doi.org/10.15468/dl.zfaw79
Anopheles albimanus	-79.659167	0.990833	Primary	GBIF: https://doi.org/10.15468/dl.zfaw79
Anopheles albimanus	-79.653056	0.916667	Primary	GBIF: https://doi.org/10.15468/dl.zfaw79
Anopheles albimanus	-79.65282	9.16352	Primary	GBIF: https://doi.org/10.15468/dl.zfaw79
Anopheles albimanus	-79.65275	9.1816	Primary	GBIF: https://doi.org/10.15468/dl.zfaw79
Anopheles albimanus	-79.65132	9.55234	Primary	GBIF: https://doi.org/10.15468/dl.zfaw79
Anopheles albimanus	-79.65	9.166667	Primary	GBIF: https://doi.org/10.15468/dl.zfaw79
Anopheles albimanus	-79.6425	0.948611	Primary	GBIF: https://doi.org/10.15468/dl.zfaw79
Anopheles albimanus	-79.62604	9.02778	Primary	GBIF: https://doi.org/10.15468/dl.zfaw79
Anopheles albimanus	-79.591869	8.997076	Primary	GBIF: https://doi.org/10.15468/dl.zfaw79
Anopheles albimanus	-79.59014	8.90104	Primary	GBIF: https://doi.org/10.15468/dl.zfaw79
Anopheles albimanus	-79.58976	9.00051	Primary	GBIF: https://doi.org/10.15468/dl.zfaw79
Anopheles albimanus	-79.58313	8.91798	Primary	GBIF: https://doi.org/10.15468/dl.zfaw79
Anopheles albimanus	-79.582975	9.001069	Primary	GBIF: https://doi.org/10.15468/dl.zfaw79
Anopheles albimanus	-79.581773	9.001578	Primary	GBIF: https://doi.org/10.15468/dl.zfaw79
Anopheles albimanus	-79.581528	9.001434	Primary	GBIF: https://doi.org/10.15468/dl.zfaw79
Anopheles albimanus	-79.5815	9.001126	Primary	GBIF: https://doi.org/10.15468/dl.zfaw79
Anopheles albimanus	-79.58143	9.000221	Primary	GBIF: https://doi.org/10.15468/dl.zfaw79
Anopheles albimanus	-79.580906	9.003006	Primary	GBIF: https://doi.org/10.15468/dl.zfaw79
Anopheles albimanus	-79.580743	9.000899	Primary	GBIF: https://doi.org/10.15468/dl.zfaw79
Anopheles albimanus	-79.580673	9.000979	Primary	GBIF: https://doi.org/10.15468/dl.zfaw79
Anopheles albimanus	-79.56646	8.98464	Primary	GBIF: https://doi.org/10.15468/dl.zfaw79
Anopheles albimanus	-79.54979	8.96797	Primary	GBIF: https://doi.org/10.15468/dl.zfaw79
Anopheles albimanus	-79.53313	8.96797	Primary	GBIF: https://doi.org/10.15468/dl.zfaw79
Anopheles albimanus	-79.51711	8.9731	Primary	GBIF: https://doi.org/10.15468/dl.zfaw79
Anopheles albimanus	-79.51646	8.98464	Primary	GBIF: https://doi.org/10.15468/dl.zfaw79
Anopheles albimanus	-79.48967	9.00916	Primary	GBIF: https://doi.org/10.15468/dl.zfaw79
Anopheles albimanus	-79.485565	9.00746	Primary	GBIF: https://doi.org/10.15468/dl.zfaw79
Anopheles albimanus	-79.48551	-1.10332	Primary	GBIF: https://doi.org/10.15468/dl.zfaw79
Anopheles albimanus	-79.45314	9.04517	Primary	GBIF: https://doi.org/10.15468/dl.zfaw79
Anopheles albimanus	-79.451373	9.05	Primary	GBIF: https://doi.org/10.15468/dl.zfaw79
Anopheles albimanus	-79.45	-3.42	Primary	GBIF: https://doi.org/10.15468/dl.zfaw79
Anopheles albimanus	-79.44404	9.04513	Primary	GBIF: https://doi.org/10.15468/dl.zfaw79
Anopheles albimanus	-79.42577	9.06314	Primary	GBIF: https://doi.org/10.15468/dl.zfaw79
Anopheles albimanus	-79.396389	-0.0175	Primary	GBIF: https://doi.org/10.15468/dl.zfaw79
Anopheles albimanus	-79.276389	-0.085	Primary	GBIF: https://doi.org/10.15468/dl.zfaw79
Anopheles albimanus	-79.11645	8.25135	Primary	GBIF: https://doi.org/10.15468/dl.zfaw79
Anopheles albimanus	-78.53	-5.64	Primary	GBIF: https://doi.org/10.15468/dl.zfaw79
Anopheles albimanus	-78.08	7.3	Primary	GBIF: https://doi.org/10.15468/dl.zfaw79
Anopheles albimanus	-78.00354	18.11689	Primary	GBIF: https://doi.org/10.15468/dl.zfaw79
Anopheles albimanus	-77.96	7.62	Primary	GBIF: https://doi.org/10.15468/dl.zfaw79
Anopheles albimanus	-77.956656	2.555017	Primary	GBIF: https://doi.org/10.15468/dl.zfaw79
Anopheles albimanus	-77.942977	2.549764	Primary	GBIF: https://doi.org/10.15468/dl.zfaw79
Anopheles albimanus	-77.93998	2.58304	Primary	GBIF: https://doi.org/10.15468/dl.zfaw79
Anopheles albimanus	-77.92985	2.60389	Primary	GBIF: https://doi.org/10.15468/dl.zfaw79
Anopheles albimanus	-77.888367	2.593774	Primary	GBIF: https://doi.org/10.15468/dl.zfaw79
Anopheles albimanus	-77.88505	2.58847	Primary	GBIF: https://doi.org/10.15468/dl.zfaw79
Anopheles albimanus	-77.88444	2.599734	Primary	GBIF: https://doi.org/10.15468/dl.zfaw79
Anopheles albimanus	-77.87693	2.597532	Primary	GBIF: https://doi.org/10.15468/dl.zfaw79
Anopheles albimanus	-77.875698	2.600023	Primary	GBIF: https://doi.org/10.15468/dl.zfaw79
Anopheles albimanus	-77.873733	2.56444	Primary	GBIF: https://doi.org/10.15468/dl.zfaw79
Anopheles albimanus	-77.870214	2.565049	Primary	GBIF: https://doi.org/10.15468/dl.zfaw79
Anopheles albimanus	-77.865815	2.558616	Primary	GBIF: https://doi.org/10.15468/dl.zfaw79
Anopheles albimanus	-77.84975	18.01737	Primary	GBIF: https://doi.org/10.15468/dl.zfaw79
Anopheles albimanus	-77.835088	2.553429	Primary	GBIF: https://doi.org/10.15468/dl.zfaw79
Anopheles albimanus	-77.827116	2.612266	Primary	GBIF: https://doi.org/10.15468/dl.zfaw79
Anopheles albimanus	-77.815819	2.613739	Primary	GBIF: https://doi.org/10.15468/dl.zfaw79
Anopheles albimanus	-77.813952	2.610693	Primary	GBIF: https://doi.org/10.15468/dl.zfaw79
Anopheles albimanus	-77.802114	2.614108	Primary	GBIF: https://doi.org/10.15468/dl.zfaw79
Anopheles albimanus	-77.802086	2.608661	Primary	GBIF: https://doi.org/10.15468/dl.zfaw79
Anopheles albimanus	-77.80153	2.61512	Primary	GBIF: https://doi.org/10.15468/dl.zfaw79
Anopheles albimanus	-77.791958	2.597238	Primary	GBIF: https://doi.org/10.15468/dl.zfaw79
Anopheles albimanus	-77.781658	2.584563	Primary	GBIF: https://doi.org/10.15468/dl.zfaw79
Anopheles albimanus	-77.7628	2.63368	Primary	GBIF: https://doi.org/10.15468/dl.zfaw79
Anopheles albimanus	-77.74969	2.615468	Primary	GBIF: https://doi.org/10.15468/dl.zfaw79
Anopheles albimanus	-77.683833	2.777421	Primary	GBIF: https://doi.org/10.15468/dl.zfaw79
Anopheles albimanus	-77.67683	2.737968	Primary	GBIF: https://doi.org/10.15468/dl.zfaw79
Anopheles albimanus	-77.676548	2.73597	Primary	GBIF: https://doi.org/10.15468/dl.zfaw79
Anopheles albimanus	-77.66848	2.713274	Primary	GBIF: https://doi.org/10.15468/dl.zfaw79
Anopheles albimanus	-77.663705	2.752645	Primary	GBIF: https://doi.org/10.15468/dl.zfaw79
Anopheles albimanus	-77.663169	2.758674	Primary	GBIF: https://doi.org/10.15468/dl.zfaw79
Anopheles albimanus	-77.659832	2.701077	Primary	GBIF: https://doi.org/10.15468/dl.zfaw79
Anopheles albimanus	-77.64286	2.67032	Primary	GBIF: https://doi.org/10.15468/dl.zfaw79
Anopheles albimanus	-77.634029	2.883271	Primary	GBIF: https://doi.org/10.15468/dl.zfaw79
Anopheles albimanus	-77.631669	2.880863	Primary	GBIF: https://doi.org/10.15468/dl.zfaw79
Anopheles albimanus	-77.629373	2.87585	Primary	GBIF: https://doi.org/10.15468/dl.zfaw79
Anopheles albimanus	-77.624947	2.660282	Primary	GBIF: https://doi.org/10.15468/dl.zfaw79
Anopheles albimanus	-77.623386	2.866411	Primary	GBIF: https://doi.org/10.15468/dl.zfaw79
Anopheles albimanus	-77.623091	2.659431	Primary	GBIF: https://doi.org/10.15468/dl.zfaw79
Anopheles albimanus	-77.592412	2.63895	Primary	GBIF: https://doi.org/10.15468/dl.zfaw79
Anopheles albimanus	-77.590486	2.640292	Primary	GBIF: https://doi.org/10.15468/dl.zfaw79
Anopheles albimanus	-77.49975	8.01803	Primary	GBIF: https://doi.org/10.15468/dl.zfaw79
Anopheles albimanus	-77.41829	25.05483	Primary	GBIF: https://doi.org/10.15468/dl.zfaw79
Anopheles albimanus	-77.37814	25.0284	Primary	GBIF: https://doi.org/10.15468/dl.zfaw79
Anopheles albimanus	-77.351111	25.051389	Primary	GBIF: https://doi.org/10.15468/dl.zfaw79
Anopheles albimanus	-77.34992	18.46276	Primary	GBIF: https://doi.org/10.15468/dl.zfaw79
Anopheles albimanus	-77.32	8.62	Primary	GBIF: https://doi.org/10.15468/dl.zfaw79
Anopheles albimanus	-77.26903	25.02108	Primary	GBIF: https://doi.org/10.15468/dl.zfaw79
Anopheles albimanus	-77.15886	18.32231	Primary	GBIF: https://doi.org/10.15468/dl.zfaw79
Anopheles albimanus	-76.97363	17.99999	Primary	GBIF: https://doi.org/10.15468/dl.zfaw79
Anopheles albimanus	-76.94972	17.98403	Primary	GBIF: https://doi.org/10.15468/dl.zfaw79
Anopheles albimanus	-76.91741	17.95267	Primary	GBIF: https://doi.org/10.15468/dl.zfaw79
Anopheles albimanus	-76.91266	18.03765	Primary	GBIF: https://doi.org/10.15468/dl.zfaw79
Anopheles albimanus	-76.90773	18.01782	Primary	GBIF: https://doi.org/10.15468/dl.zfaw79
Anopheles albimanus	-76.88916	17.95928	Primary	GBIF: https://doi.org/10.15468/dl.zfaw79
Anopheles albimanus	-76.88837	17.97374	Primary	GBIF: https://doi.org/10.15468/dl.zfaw79
Anopheles albimanus	-76.88011	17.9955	Primary	GBIF: https://doi.org/10.15468/dl.zfaw79
Anopheles albimanus	-76.87396	17.95039	Primary	GBIF: https://doi.org/10.15468/dl.zfaw79
Anopheles albimanus	-76.86583	17.9848	Primary	GBIF: https://doi.org/10.15468/dl.zfaw79
Anopheles albimanus	-76.81	18.018056	Primary	GBIF: https://doi.org/10.15468/dl.zfaw79
Anopheles albimanus	-76.79972	18.0007	Primary	GBIF: https://doi.org/10.15468/dl.zfaw79
Anopheles albimanus	-76.62717	17.90563	Primary	GBIF: https://doi.org/10.15468/dl.zfaw79
Anopheles albimanus	-76.5545	8.3425	Primary	GBIF: https://doi.org/10.15468/dl.zfaw79
Anopheles albimanus	-76.5516	8.3492	Primary	GBIF: https://doi.org/10.15468/dl.zfaw79
Anopheles albimanus	-76.5502	8.3446	Primary	GBIF: https://doi.org/10.15468/dl.zfaw79
Anopheles albimanus	-76.55	8.37	Primary	GBIF: https://doi.org/10.15468/dl.zfaw79
Anopheles albimanus	-76.55	8.35	Primary	GBIF: https://doi.org/10.15468/dl.zfaw79
Anopheles albimanus	-76.55	8.34	Primary	GBIF: https://doi.org/10.15468/dl.zfaw79
Anopheles albimanus	-76.5498	8.3676	Primary	GBIF: https://doi.org/10.15468/dl.zfaw79
Anopheles albimanus	-76.510355	3.234182	Primary	GBIF: https://doi.org/10.15468/dl.zfaw79
Anopheles albimanus	-76.33301	25.28371	Primary	GBIF: https://doi.org/10.15468/dl.zfaw79
Anopheles albimanus	-76.2905	17.94611	Primary	GBIF: https://doi.org/10.15468/dl.zfaw79
Anopheles albimanus	-76.28304	17.93404	Primary	GBIF: https://doi.org/10.15468/dl.zfaw79
Anopheles albimanus	-76.27154	17.93448	Primary	GBIF: https://doi.org/10.15468/dl.zfaw79
Anopheles albimanus	-76.24971	17.9507	Primary	GBIF: https://doi.org/10.15468/dl.zfaw79
Anopheles albimanus	-76.24532	25.20023	Primary	GBIF: https://doi.org/10.15468/dl.zfaw79
Anopheles albimanus	-75.78306	20.66723	Primary	GBIF: https://doi.org/10.15468/dl.zfaw79
Anopheles albimanus	-75.71639	20.96722	Primary	GBIF: https://doi.org/10.15468/dl.zfaw79
Anopheles albimanus	-75.64972	20.76723	Primary	GBIF: https://doi.org/10.15468/dl.zfaw79
Anopheles albimanus	-75.54972	20.66723	Primary	GBIF: https://doi.org/10.15468/dl.zfaw79
Anopheles albimanus	-75.16638	20.00059	Primary	GBIF: https://doi.org/10.15468/dl.zfaw79
Anopheles albimanus	-75.036235	5.152643	Primary	GBIF: https://doi.org/10.15468/dl.zfaw79
Anopheles albimanus	-74.5163	24.03376	Primary	GBIF: https://doi.org/10.15468/dl.zfaw79
Anopheles albimanus	-74.4663	24.03376	Primary	GBIF: https://doi.org/10.15468/dl.zfaw79
Anopheles albimanus	-74.21633	18.584	Primary	GBIF: https://doi.org/10.15468/dl.zfaw79
Anopheles albimanus	-74.183333	4.25	Primary	GBIF: https://doi.org/10.15468/dl.zfaw79
Anopheles albimanus	-73.25195	-3.77013	Primary	GBIF: https://doi.org/10.15468/dl.zfaw79
Anopheles albimanus	-73.04934	18.42393	Primary	GBIF: https://doi.org/10.15468/dl.zfaw79
Anopheles albimanus	-72.93	2.65	Primary	GBIF: https://doi.org/10.15468/dl.zfaw79
Anopheles albimanus	-72.88296	18.43401	Primary	GBIF: https://doi.org/10.15468/dl.zfaw79
Anopheles albimanus	-72.68296	19.45062	Primary	GBIF: https://doi.org/10.15468/dl.zfaw79
Anopheles albimanus	-72.64451	4.187754	Primary	GBIF: https://doi.org/10.15468/dl.zfaw79
Anopheles albimanus	-72.52399	18.761	Primary	GBIF: https://doi.org/10.15468/dl.zfaw79
Anopheles albimanus	-72.45611	18.54425	Primary	GBIF: https://doi.org/10.15468/dl.zfaw79
Anopheles albimanus	-72.42776	18.54115	Primary	GBIF: https://doi.org/10.15468/dl.zfaw79
Anopheles albimanus	-72.39962	19.70061	Primary	GBIF: https://doi.org/10.15468/dl.zfaw79
Anopheles albimanus	-72.39474	18.53348	Primary	GBIF: https://doi.org/10.15468/dl.zfaw79
Anopheles albimanus	-72.33295	18.534	Primary	GBIF: https://doi.org/10.15468/dl.zfaw79
Anopheles albimanus	-72.33044	18.52806	Primary	GBIF: https://doi.org/10.15468/dl.zfaw79
Anopheles albimanus	-72.32792	18.56866	Primary	GBIF: https://doi.org/10.15468/dl.zfaw79
Anopheles albimanus	-71.05653	19.70911	Primary	GBIF: https://doi.org/10.15468/dl.zfaw79
Anopheles albimanus	-70.40278	19.11548	Primary	GBIF: https://doi.org/10.15468/dl.zfaw79
Anopheles albimanus	-70.37631	19.13284	Primary	GBIF: https://doi.org/10.15468/dl.zfaw79
Anopheles albimanus	-70.37619	19.11748	Primary	GBIF: https://doi.org/10.15468/dl.zfaw79
Anopheles albimanus	-70.16624	18.66732	Primary	GBIF: https://doi.org/10.15468/dl.zfaw79
Anopheles albimanus	-70.16024	19.09458	Primary	GBIF: https://doi.org/10.15468/dl.zfaw79
Anopheles albimanus	-70.14939	18.47745	Primary	GBIF: https://doi.org/10.15468/dl.zfaw79
Anopheles albimanus	-70.14377	18.48652	Primary	GBIF: https://doi.org/10.15468/dl.zfaw79
Anopheles albimanus	-70.12085	18.45774	Primary	GBIF: https://doi.org/10.15468/dl.zfaw79
Anopheles albimanus	-70.11145	18.46864	Primary	GBIF: https://doi.org/10.15468/dl.zfaw79
Anopheles albimanus	-70.10261	18.41899	Primary	GBIF: https://doi.org/10.15468/dl.zfaw79
Anopheles albimanus	-70.101	-12.5694	Primary	GBIF: https://doi.org/10.15468/dl.zfaw79
Anopheles albimanus	-70.00988	18.42764	Primary	GBIF: https://doi.org/10.15468/dl.zfaw79
Anopheles albimanus	-69.99871	18.46114	Primary	GBIF: https://doi.org/10.15468/dl.zfaw79
Anopheles albimanus	-69.99777	18.46204	Primary	GBIF: https://doi.org/10.15468/dl.zfaw79
Anopheles albimanus	-69.99584	18.45663	Primary	GBIF: https://doi.org/10.15468/dl.zfaw79
Anopheles albimanus	-69.96575	18.49474	Primary	GBIF: https://doi.org/10.15468/dl.zfaw79
Anopheles albimanus	-69.94594	18.5093	Primary	GBIF: https://doi.org/10.15468/dl.zfaw79
Anopheles albimanus	-69.88564	18.57195	Primary	GBIF: https://doi.org/10.15468/dl.zfaw79
Anopheles albimanus	-69.84729	18.48266	Primary	GBIF: https://doi.org/10.15468/dl.zfaw79
Anopheles albimanus	-69.34391	19.20545	Primary	GBIF: https://doi.org/10.15468/dl.zfaw79
Anopheles albimanus	-69.30735	18.45629	Primary	GBIF: https://doi.org/10.15468/dl.zfaw79
Anopheles albimanus	-69.22473	19.00772	Primary	GBIF: https://doi.org/10.15468/dl.zfaw79
Anopheles albimanus	-69.167	-11.917	Primary	GBIF: https://doi.org/10.15468/dl.zfaw79
Anopheles albimanus	-68.24327	10.57093	Primary	GBIF: https://doi.org/10.15468/dl.zfaw79
Anopheles albimanus	-68.01857	10.46352	Primary	GBIF: https://doi.org/10.15468/dl.zfaw79
Anopheles albimanus	-67.8519	10.44685	Primary	GBIF: https://doi.org/10.15468/dl.zfaw79
Anopheles albimanus	-67.16617	18.46732	Primary	GBIF: https://doi.org/10.15468/dl.zfaw79
Anopheles albimanus	-67.16617	18.234	Primary	GBIF: https://doi.org/10.15468/dl.zfaw79
Anopheles albimanus	-67.1495	18.20067	Primary	GBIF: https://doi.org/10.15468/dl.zfaw79
Anopheles albimanus	-67.14616	18.20806	Primary	GBIF: https://doi.org/10.15468/dl.zfaw79
Anopheles albimanus	-67.086	18.02	Primary	GBIF: https://doi.org/10.15468/dl.zfaw79
Anopheles albimanus	-67.085962	18.020018	Primary	GBIF: https://doi.org/10.15468/dl.zfaw79
Anopheles albimanus	-67.082493	18.025667	Primary	GBIF: https://doi.org/10.15468/dl.zfaw79
Anopheles albimanus	-67.082	18.026	Primary	GBIF: https://doi.org/10.15468/dl.zfaw79
Anopheles albimanus	-67.08025	18.024028	Primary	GBIF: https://doi.org/10.15468/dl.zfaw79
Anopheles albimanus	-67.08	18.024	Primary	GBIF: https://doi.org/10.15468/dl.zfaw79
Anopheles albimanus	-67.076889	18.021261	Primary	GBIF: https://doi.org/10.15468/dl.zfaw79
Anopheles albimanus	-67.075	18.027	Primary	GBIF: https://doi.org/10.15468/dl.zfaw79
Anopheles albimanus	-67.075	18.025	Primary	GBIF: https://doi.org/10.15468/dl.zfaw79
Anopheles albimanus	-67.074566	18.024505	Primary	GBIF: https://doi.org/10.15468/dl.zfaw79
Anopheles albimanus	-67.074539	18.027481	Primary	GBIF: https://doi.org/10.15468/dl.zfaw79
Anopheles albimanus	-67.074486	18.031807	Primary	GBIF: https://doi.org/10.15468/dl.zfaw79
Anopheles albimanus	-67.074	18.032	Primary	GBIF: https://doi.org/10.15468/dl.zfaw79
Anopheles albimanus	-67.07324	18.016367	Primary	GBIF: https://doi.org/10.15468/dl.zfaw79
Anopheles albimanus	-67.073	18.016	Primary	GBIF: https://doi.org/10.15468/dl.zfaw79
Anopheles albimanus	-67.070481	18.036123	Primary	GBIF: https://doi.org/10.15468/dl.zfaw79
Anopheles albimanus	-67.070234	18.032874	Primary	GBIF: https://doi.org/10.15468/dl.zfaw79
Anopheles albimanus	-67.07	18.036	Primary	GBIF: https://doi.org/10.15468/dl.zfaw79
Anopheles albimanus	-67.07	18.033	Primary	GBIF: https://doi.org/10.15468/dl.zfaw79
Anopheles albimanus	-67.066235	18.03554	Primary	GBIF: https://doi.org/10.15468/dl.zfaw79
Anopheles albimanus	-67.066	18.036	Primary	GBIF: https://doi.org/10.15468/dl.zfaw79
Anopheles albimanus	-66.882706	17.968509	Primary	GBIF: https://doi.org/10.15468/dl.zfaw79
Anopheles albimanus	-66.8687	17.96955	Primary	GBIF: https://doi.org/10.15468/dl.zfaw79
Anopheles albimanus	-66.8495	18.03401	Primary	GBIF: https://doi.org/10.15468/dl.zfaw79
Anopheles albimanus	-66.841744	17.962708	Primary	GBIF: https://doi.org/10.15468/dl.zfaw79
Anopheles albimanus	-66.836	17.954	Primary	GBIF: https://doi.org/10.15468/dl.zfaw79
Anopheles albimanus	-66.835854	17.953607	Primary	GBIF: https://doi.org/10.15468/dl.zfaw79
Anopheles albimanus	-66.829438	17.970605	Primary	GBIF: https://doi.org/10.15468/dl.zfaw79
Anopheles albimanus	-66.71616	18.46732	Primary	GBIF: https://doi.org/10.15468/dl.zfaw79
Anopheles albimanus	-66.614353	18.011908	Primary	GBIF: https://doi.org/10.15468/dl.zfaw79
Anopheles albimanus	-66.5	18.25	Primary	GBIF: https://doi.org/10.15468/dl.zfaw79
Anopheles albimanus	-66.43282	18.45066	Primary	GBIF: https://doi.org/10.15468/dl.zfaw79
Anopheles albimanus	-66.43282	18.46732	Primary	GBIF: https://doi.org/10.15468/dl.zfaw79
Anopheles albimanus	-66.41615	18.45066	Primary	GBIF: https://doi.org/10.15468/dl.zfaw79
Anopheles albimanus	-66.39949	17.96735	Primary	GBIF: https://doi.org/10.15468/dl.zfaw79
Anopheles albimanus	-66.30095	18.46894	Primary	GBIF: https://doi.org/10.15468/dl.zfaw79
Anopheles albimanus	-66.29949	17.98401	Primary	GBIF: https://doi.org/10.15468/dl.zfaw79
Anopheles albimanus	-66.24948	18.46732	Primary	GBIF: https://doi.org/10.15468/dl.zfaw79
Anopheles albimanus	-66.18282	18.46732	Primary	GBIF: https://doi.org/10.15468/dl.zfaw79
Anopheles albimanus	-66.16615	18.11734	Primary	GBIF: https://doi.org/10.15468/dl.zfaw79
Anopheles albimanus	-66.16615	18.46732	Primary	GBIF: https://doi.org/10.15468/dl.zfaw79
Anopheles albimanus	-66.11615	18.46732	Primary	GBIF: https://doi.org/10.15468/dl.zfaw79
Anopheles albimanus	-66.11615	18.43399	Primary	GBIF: https://doi.org/10.15468/dl.zfaw79
Anopheles albimanus	-66.11615	18.45066	Primary	GBIF: https://doi.org/10.15468/dl.zfaw79
Anopheles albimanus	-66.08281	18.43399	Primary	GBIF: https://doi.org/10.15468/dl.zfaw79
Anopheles albimanus	-66.04948	18.41732	Primary	GBIF: https://doi.org/10.15468/dl.zfaw79
Anopheles albimanus	-66.0167	18.36667	Primary	GBIF: https://doi.org/10.15468/dl.zfaw79
Anopheles albimanus	-65.99948	18.45066	Primary	GBIF: https://doi.org/10.15468/dl.zfaw79
Anopheles albimanus	-65.96615	18.26733	Primary	GBIF: https://doi.org/10.15468/dl.zfaw79
Anopheles albimanus	-65.94948	18.38399	Primary	GBIF: https://doi.org/10.15468/dl.zfaw79
Anopheles albimanus	-65.89948	18.38399	Primary	GBIF: https://doi.org/10.15468/dl.zfaw79
Anopheles albimanus	-65.88281	18.43399	Primary	GBIF: https://doi.org/10.15468/dl.zfaw79
Anopheles albimanus	-65.873056	18.419722	Primary	GBIF: https://doi.org/10.15468/dl.zfaw79
Anopheles albimanus	-65.41613	18.134	Primary	GBIF: https://doi.org/10.15468/dl.zfaw79
Anopheles albimanus	-65.284224	18.299756	Primary	GBIF: https://doi.org/10.15468/dl.zfaw79
Anopheles albimanus	-65.284224	18.299715	Primary	GBIF: https://doi.org/10.15468/dl.zfaw79
Anopheles albimanus	-65.2828	18.31733	Primary	GBIF: https://doi.org/10.15468/dl.zfaw79
Anopheles albimanus	-64.79946	17.73402	Primary	GBIF: https://doi.org/10.15468/dl.zfaw79
Anopheles albimanus	-64.75036	18.36261	Primary	GBIF: https://doi.org/10.15468/dl.zfaw79
Anopheles albimanus	-64.70176	10.1302	Primary	GBIF: https://doi.org/10.15468/dl.zfaw79
Anopheles albimanus	-64.63509	10.21353	Primary	GBIF: https://doi.org/10.15468/dl.zfaw79
Anopheles albimanus	-63.036705	18.056453	Primary	GBIF: https://doi.org/10.15468/dl.zfaw79
Anopheles albimanus	-62.62989	17.16363	Primary	GBIF: https://doi.org/10.15468/dl.zfaw79
Anopheles albimanus	-62.62804	17.14826	Primary	GBIF: https://doi.org/10.15468/dl.zfaw79
Anopheles albimanus	-62.62516	17.17537	Primary	GBIF: https://doi.org/10.15468/dl.zfaw79
Anopheles albimanus	-62.62239	17.15276	Primary	GBIF: https://doi.org/10.15468/dl.zfaw79
Anopheles albimanus	-62.62044	17.1844	Primary	GBIF: https://doi.org/10.15468/dl.zfaw79
Anopheles albimanus	-62.61608	17.13405	Primary	GBIF: https://doi.org/10.15468/dl.zfaw79
Anopheles albimanus	-62.60253	17.20335	Primary	GBIF: https://doi.org/10.15468/dl.zfaw79
Anopheles albimanus	-62.23676	16.72413	Primary	GBIF: https://doi.org/10.15468/dl.zfaw79
Anopheles albimanus	-62.23105	16.744	Primary	GBIF: https://doi.org/10.15468/dl.zfaw79
Anopheles albimanus	-62.22447	16.74759	Primary	GBIF: https://doi.org/10.15468/dl.zfaw79
Anopheles albimanus	-62.21981	16.74034	Primary	GBIF: https://doi.org/10.15468/dl.zfaw79
Anopheles albimanus	-61.86951	17.12013	Primary	GBIF: https://doi.org/10.15468/dl.zfaw79
Anopheles albimanus	-61.86482	17.1192	Primary	GBIF: https://doi.org/10.15468/dl.zfaw79
Anopheles albimanus	-61.83413	17.06661	Primary	GBIF: https://doi.org/10.15468/dl.zfaw79
Anopheles albimanus	-61.82399	17.03491	Primary	GBIF: https://doi.org/10.15468/dl.zfaw79
Anopheles albimanus	-61.81783	17.11803	Primary	GBIF: https://doi.org/10.15468/dl.zfaw79
Anopheles albimanus	-61.80751	17.11526	Primary	GBIF: https://doi.org/10.15468/dl.zfaw79
Anopheles albimanus	-61.78986	17.07779	Primary	GBIF: https://doi.org/10.15468/dl.zfaw79
Anopheles albimanus	-61.78922	17.03742	Primary	GBIF: https://doi.org/10.15468/dl.zfaw79
Anopheles albimanus	-61.78273	17.03405	Primary	GBIF: https://doi.org/10.15468/dl.zfaw79
Anopheles albimanus	-61.76869	17.01561	Primary	GBIF: https://doi.org/10.15468/dl.zfaw79
Anopheles albimanus	-61.76819	17.09152	Primary	GBIF: https://doi.org/10.15468/dl.zfaw79
Anopheles albimanus	-61.7074	17.04957	Primary	GBIF: https://doi.org/10.15468/dl.zfaw79
Anopheles albimanus	-61.58702	16.16941	Primary	GBIF: https://doi.org/10.15468/dl.zfaw79
Anopheles albimanus	-61.54915	16.23242	Primary	GBIF: https://doi.org/10.15468/dl.zfaw79
Anopheles albimanus	-61.5398	16.19761	Primary	GBIF: https://doi.org/10.15468/dl.zfaw79
Anopheles albimanus	-61.53977	16.19759	Primary	GBIF: https://doi.org/10.15468/dl.zfaw79
Anopheles albimanus	-61.31766	15.95056	Primary	GBIF: https://doi.org/10.15468/dl.zfaw79
Anopheles albimanus	-61.282997	10.324386	Primary	GBIF: https://doi.org/10.15468/dl.zfaw79
Anopheles albimanus	-61.27166	15.86886	Primary	GBIF: https://doi.org/10.15468/dl.zfaw79
Anopheles albimanus	-61.01929	14.65485	Primary	GBIF: https://doi.org/10.15468/dl.zfaw79
Anopheles albimanus	-60.7333	-32.7	Primary	GBIF: https://doi.org/10.15468/dl.zfaw79
Anopheles albimanus	-59.30059	-27.86608	Primary	GBIF: https://doi.org/10.15468/dl.zfaw79
Anopheles albimanus	-54.192245	3.826958	Primary	GBIF: https://doi.org/10.15468/dl.zfaw79
Anopheles albimanus	-54.079444	5.505	Primary	GBIF: https://doi.org/10.15468/dl.zfaw79
Anopheles albimanus	-54.053915	3.383908	Primary	GBIF: https://doi.org/10.15468/dl.zfaw79
Anopheles albimanus	-54.031415	3.643348	Primary	GBIF: https://doi.org/10.15468/dl.zfaw79
Anopheles albimanus	-48.8293	-25.4754	Primary	GBIF: https://doi.org/10.15468/dl.zfaw79
Anopheles albimanus	-34.926846	-8.16108	Primary	GBIF: https://doi.org/10.15468/dl.zfaw79
Anopheles albimanus	11.0167	46.8667	Primary	GBIF: https://doi.org/10.15468/dl.zfaw79
Anopheles albitarsis	-82.64534	8.7735	Primary	GBIF: https://doi.org/10.15468/dl.zfaw79
Anopheles albitarsis	-80.139282	8.681183	Primary	GBIF: https://doi.org/10.15468/dl.zfaw79
Anopheles albitarsis	-80.0	9.0	Primary	GBIF: https://doi.org/10.15468/dl.zfaw79
Anopheles albitarsis	-79.91647	9.2013	Primary	GBIF: https://doi.org/10.15468/dl.zfaw79
Anopheles albitarsis	-79.817354	9.037011	Primary	GBIF: https://doi.org/10.15468/dl.zfaw79
Anopheles albitarsis	-79.7998	9.01797	Primary	GBIF: https://doi.org/10.15468/dl.zfaw79
Anopheles albitarsis	-79.779775	8.875191	Primary	GBIF: https://doi.org/10.15468/dl.zfaw79
Anopheles albitarsis	-79.777715	8.882654	Primary	GBIF: https://doi.org/10.15468/dl.zfaw79
Anopheles albitarsis	-79.774281	8.881297	Primary	GBIF: https://doi.org/10.15468/dl.zfaw79
Anopheles albitarsis	-79.773595	8.881975	Primary	GBIF: https://doi.org/10.15468/dl.zfaw79
Anopheles albitarsis	-79.773374	8.876812	Primary	GBIF: https://doi.org/10.15468/dl.zfaw79
Anopheles albitarsis	-79.772222	8.884689	Primary	GBIF: https://doi.org/10.15468/dl.zfaw79
Anopheles albitarsis	-79.769475	8.878583	Primary	GBIF: https://doi.org/10.15468/dl.zfaw79
Anopheles albitarsis	-79.5333	9.1667	Primary	GBIF: https://doi.org/10.15468/dl.zfaw79
Anopheles albitarsis	-74.77	8.11	Primary	GBIF: https://doi.org/10.15468/dl.zfaw79
Anopheles albitarsis	-74.71	7.61	Primary	GBIF: https://doi.org/10.15468/dl.zfaw79
Anopheles albitarsis	-74.71	7.68	Primary	GBIF: https://doi.org/10.15468/dl.zfaw79
Anopheles albitarsis	-74.66	7.72	Primary	GBIF: https://doi.org/10.15468/dl.zfaw79
Anopheles albitarsis	-73.61867	4.14669	Primary	GBIF: https://doi.org/10.15468/dl.zfaw79
Anopheles albitarsis	-73.61867	4.31336	Primary	GBIF: https://doi.org/10.15468/dl.zfaw79
Anopheles albitarsis	-72.89	-7.62	Primary	GBIF: https://doi.org/10.15468/dl.zfaw79
Anopheles albitarsis	-72.74	8.64	Primary	GBIF: https://doi.org/10.15468/dl.zfaw79
Anopheles albitarsis	-72.737	8.64	Primary	GBIF: https://doi.org/10.15468/dl.zfaw79
Anopheles albitarsis	-72.633	8.9	Primary	GBIF: https://doi.org/10.15468/dl.zfaw79
Anopheles albitarsis	-72.63	8.9	Primary	GBIF: https://doi.org/10.15468/dl.zfaw79
Anopheles albitarsis	-64.711403	-3.35417	Primary	GBIF: https://doi.org/10.15468/dl.zfaw79
Anopheles albitarsis	-64.27	-12.47	Primary	GBIF: https://doi.org/10.15468/dl.zfaw79
Anopheles albitarsis	-64.267	-12.467	Primary	GBIF: https://doi.org/10.15468/dl.zfaw79
Anopheles albitarsis	-63.38	-9.67	Primary	GBIF: https://doi.org/10.15468/dl.zfaw79
Anopheles albitarsis	-63.1	-6.98	Primary	GBIF: https://doi.org/10.15468/dl.zfaw79
Anopheles albitarsis	-63.07	-9.93	Primary	GBIF: https://doi.org/10.15468/dl.zfaw79
Anopheles albitarsis	-62.79	-10.29	Primary	GBIF: https://doi.org/10.15468/dl.zfaw79
Anopheles albitarsis	-62.76	-10.29	Primary	GBIF: https://doi.org/10.15468/dl.zfaw79
Anopheles albitarsis	-61.398783	10.21572	Primary	GBIF: https://doi.org/10.15468/dl.zfaw79
Anopheles albitarsis	-61.2	10.4	Primary	GBIF: https://doi.org/10.15468/dl.zfaw79
Anopheles albitarsis	-60.24	-1.49	Primary	GBIF: https://doi.org/10.15468/dl.zfaw79
Anopheles albitarsis	-60.02	-3.1	Primary	GBIF: https://doi.org/10.15468/dl.zfaw79
Anopheles albitarsis	-60.017	-3.1	Primary	GBIF: https://doi.org/10.15468/dl.zfaw79
Anopheles albitarsis	-59.95	-15.0	Primary	GBIF: https://doi.org/10.15468/dl.zfaw79
Anopheles albitarsis	-59.87	-14.88	Primary	GBIF: https://doi.org/10.15468/dl.zfaw79
Anopheles albitarsis	-59.85	-14.99	Primary	GBIF: https://doi.org/10.15468/dl.zfaw79
Anopheles albitarsis	-59.514	-33.778	Primary	GBIF: https://doi.org/10.15468/dl.zfaw79
Anopheles albitarsis	-59.51	-33.78	Primary	GBIF: https://doi.org/10.15468/dl.zfaw79
Anopheles albitarsis	-59.50063	-33.79953	Primary	GBIF: https://doi.org/10.15468/dl.zfaw79
Anopheles albitarsis	-58.833	-27.467	Primary	GBIF: https://doi.org/10.15468/dl.zfaw79
Anopheles albitarsis	-58.83	-27.47	Primary	GBIF: https://doi.org/10.15468/dl.zfaw79
Anopheles albitarsis	-58.083	-29.2	Primary	GBIF: https://doi.org/10.15468/dl.zfaw79
Anopheles albitarsis	-58.08	-29.2	Primary	GBIF: https://doi.org/10.15468/dl.zfaw79
Anopheles albitarsis	-57.735	-2.542	Primary	GBIF: https://doi.org/10.15468/dl.zfaw79
Anopheles albitarsis	-57.73	-2.54	Primary	GBIF: https://doi.org/10.15468/dl.zfaw79
Anopheles albitarsis	-56.673	-2.62	Primary	GBIF: https://doi.org/10.15468/dl.zfaw79
Anopheles albitarsis	-56.67	-2.62	Primary	GBIF: https://doi.org/10.15468/dl.zfaw79
Anopheles albitarsis	-56.66	-27.53	Primary	GBIF: https://doi.org/10.15468/dl.zfaw79
Anopheles albitarsis	-56.3783	-20.240601	Primary	GBIF: https://doi.org/10.15468/dl.zfaw79
Anopheles albitarsis	-56.13	-15.43	Primary	GBIF: https://doi.org/10.15468/dl.zfaw79
Anopheles albitarsis	-56.12	-15.36	Primary	GBIF: https://doi.org/10.15468/dl.zfaw79
Anopheles albitarsis	-56.05	-28.55	Primary	GBIF: https://doi.org/10.15468/dl.zfaw79
Anopheles albitarsis	-55.9833	-4.25	Primary	GBIF: https://doi.org/10.15468/dl.zfaw79
Anopheles albitarsis	-55.98	-4.25	Primary	GBIF: https://doi.org/10.15468/dl.zfaw79
Anopheles albitarsis	-55.883	-27.383	Primary	GBIF: https://doi.org/10.15468/dl.zfaw79
Anopheles albitarsis	-55.88	-27.38	Primary	GBIF: https://doi.org/10.15468/dl.zfaw79
Anopheles albitarsis	-55.833	-4.167	Primary	GBIF: https://doi.org/10.15468/dl.zfaw79
Anopheles albitarsis	-55.83	-4.17	Primary	GBIF: https://doi.org/10.15468/dl.zfaw79
Anopheles albitarsis	-55.63	-19.51	Primary	GBIF: https://doi.org/10.15468/dl.zfaw79
Anopheles albitarsis	-55.471	-1.869	Primary	GBIF: https://doi.org/10.15468/dl.zfaw79
Anopheles albitarsis	-55.47	-1.87	Primary	GBIF: https://doi.org/10.15468/dl.zfaw79
Anopheles albitarsis	-55.227778	-28.511389	Primary	GBIF: https://doi.org/10.15468/dl.zfaw79
Anopheles albitarsis	-54.9	-10.38	Primary	GBIF: https://doi.org/10.15468/dl.zfaw79
Anopheles albitarsis	-54.9	-10.383	Primary	GBIF: https://doi.org/10.15468/dl.zfaw79
Anopheles albitarsis	-54.752	-2.434	Primary	GBIF: https://doi.org/10.15468/dl.zfaw79
Anopheles albitarsis	-54.75	-2.43	Primary	GBIF: https://doi.org/10.15468/dl.zfaw79
Anopheles albitarsis	-54.75	-25.37	Primary	GBIF: https://doi.org/10.15468/dl.zfaw79
Anopheles albitarsis	-54.7	-25.48	Primary	GBIF: https://doi.org/10.15468/dl.zfaw79
Anopheles albitarsis	-54.66	-2.48	Primary	GBIF: https://doi.org/10.15468/dl.zfaw79
Anopheles albitarsis	-54.5833	-25.55	Primary	GBIF: https://doi.org/10.15468/dl.zfaw79
Anopheles albitarsis	-54.51	-16.37	Primary	GBIF: https://doi.org/10.15468/dl.zfaw79
Anopheles albitarsis	-54.42	-9.99	Primary	GBIF: https://doi.org/10.15468/dl.zfaw79
Anopheles albitarsis	-54.38	-24.93	Primary	GBIF: https://doi.org/10.15468/dl.zfaw79
Anopheles albitarsis	-54.25	-24.07	Primary	GBIF: https://doi.org/10.15468/dl.zfaw79
Anopheles albitarsis	-54.25	-24.0667	Primary	GBIF: https://doi.org/10.15468/dl.zfaw79
Anopheles albitarsis	-54.22	-20.08	Primary	GBIF: https://doi.org/10.15468/dl.zfaw79
Anopheles albitarsis	-54.1	-2.02	Primary	GBIF: https://doi.org/10.15468/dl.zfaw79
Anopheles albitarsis	-54.099	-2.017	Primary	GBIF: https://doi.org/10.15468/dl.zfaw79
Anopheles albitarsis	-53.66	-22.98	Primary	GBIF: https://doi.org/10.15468/dl.zfaw79
Anopheles albitarsis	-53.633	-2.133	Primary	GBIF: https://doi.org/10.15468/dl.zfaw79
Anopheles albitarsis	-53.63	-2.13	Primary	GBIF: https://doi.org/10.15468/dl.zfaw79
Anopheles albitarsis	-53.53	-23.11	Primary	GBIF: https://doi.org/10.15468/dl.zfaw79
Anopheles albitarsis	-53.52	-23.18	Primary	GBIF: https://doi.org/10.15468/dl.zfaw79
Anopheles albitarsis	-53.37	-22.85	Primary	GBIF: https://doi.org/10.15468/dl.zfaw79
Anopheles albitarsis	-53.23477	3.92404	Primary	GBIF: https://doi.org/10.15468/dl.zfaw79
Anopheles albitarsis	-53.205199	5.47958	Primary	GBIF: https://doi.org/10.15468/dl.zfaw79
Anopheles albitarsis	-53.03179	5.41668	Primary	GBIF: https://doi.org/10.15468/dl.zfaw79
Anopheles albitarsis	-53.02	-22.65	Primary	GBIF: https://doi.org/10.15468/dl.zfaw79
Anopheles albitarsis	-52.743	-1.476	Primary	GBIF: https://doi.org/10.15468/dl.zfaw79
Anopheles albitarsis	-52.74	-1.48	Primary	GBIF: https://doi.org/10.15468/dl.zfaw79
Anopheles albitarsis	-52.573333	-28.499167	Primary	GBIF: https://doi.org/10.15468/dl.zfaw79
Anopheles albitarsis	-52.509685	4.832668	Primary	GBIF: https://doi.org/10.15468/dl.zfaw79
Anopheles albitarsis	-52.492926	4.892476	Primary	GBIF: https://doi.org/10.15468/dl.zfaw79
Anopheles albitarsis	-52.47241	5.01171	Primary	GBIF: https://doi.org/10.15468/dl.zfaw79
Anopheles albitarsis	-52.45662	4.792945	Primary	GBIF: https://doi.org/10.15468/dl.zfaw79
Anopheles albitarsis	-52.3667	-22.7	Primary	GBIF: https://doi.org/10.15468/dl.zfaw79
Anopheles albitarsis	-52.333355	4.833348	Primary	GBIF: https://doi.org/10.15468/dl.zfaw79
Anopheles albitarsis	-52.33033	4.93461	Primary	GBIF: https://doi.org/10.15468/dl.zfaw79
Anopheles albitarsis	-52.323296	4.936976	Primary	GBIF: https://doi.org/10.15468/dl.zfaw79
Anopheles albitarsis	-51.15	-23.3	Primary	GBIF: https://doi.org/10.15468/dl.zfaw79
Anopheles albitarsis	-51.09	-18.96	Primary	GBIF: https://doi.org/10.15468/dl.zfaw79
Anopheles albitarsis	-51.03	-18.93	Primary	GBIF: https://doi.org/10.15468/dl.zfaw79
Anopheles albitarsis	-50.35	-19.52	Primary	GBIF: https://doi.org/10.15468/dl.zfaw79
Anopheles albitarsis	-50.269444	-29.886944	Primary	GBIF: https://doi.org/10.15468/dl.zfaw79
Anopheles albitarsis	-50.22	-29.64	Primary	GBIF: https://doi.org/10.15468/dl.zfaw79
Anopheles albitarsis	-50.22	-29.66	Primary	GBIF: https://doi.org/10.15468/dl.zfaw79
Anopheles albitarsis	-49.82	-10.64	Primary	GBIF: https://doi.org/10.15468/dl.zfaw79
Anopheles albitarsis	-49.75	-10.9	Primary	GBIF: https://doi.org/10.15468/dl.zfaw79
Anopheles albitarsis	-49.74	-10.72	Primary	GBIF: https://doi.org/10.15468/dl.zfaw79
Anopheles albitarsis	-49.71	-10.61	Primary	GBIF: https://doi.org/10.15468/dl.zfaw79
Anopheles albitarsis	-49.202	-5.365	Primary	GBIF: https://doi.org/10.15468/dl.zfaw79
Anopheles albitarsis	-49.07	-20.02	Primary	GBIF: https://doi.org/10.15468/dl.zfaw79
Anopheles albitarsis	-48.97	-26.58	Primary	GBIF: https://doi.org/10.15468/dl.zfaw79
Anopheles albitarsis	-48.967	-26.583	Primary	GBIF: https://doi.org/10.15468/dl.zfaw79
Anopheles albitarsis	-48.92	-5.28	Primary	GBIF: https://doi.org/10.15468/dl.zfaw79
Anopheles albitarsis	-48.91	-5.44	Primary	GBIF: https://doi.org/10.15468/dl.zfaw79
Anopheles albitarsis	-48.85	-20.04	Primary	GBIF: https://doi.org/10.15468/dl.zfaw79
Anopheles albitarsis	-48.72	-20.12	Primary	GBIF: https://doi.org/10.15468/dl.zfaw79
Anopheles albitarsis	-48.45	-22.07	Primary	GBIF: https://doi.org/10.15468/dl.zfaw79
Anopheles albitarsis	-47.885	-24.613	Primary	GBIF: https://doi.org/10.15468/dl.zfaw79
Anopheles albitarsis	-47.88	-24.61	Primary	GBIF: https://doi.org/10.15468/dl.zfaw79
Anopheles albitarsis	-47.551	-24.726	Primary	GBIF: https://doi.org/10.15468/dl.zfaw79
Anopheles albitarsis	-47.55	-24.73	Primary	GBIF: https://doi.org/10.15468/dl.zfaw79
Anopheles albitarsis	-46.02	-7.56	Primary	GBIF: https://doi.org/10.15468/dl.zfaw79
Anopheles albitarsis	-46.01	-7.56	Primary	GBIF: https://doi.org/10.15468/dl.zfaw79
Anopheles albitarsis	-45.5	-23.0	Primary	GBIF: https://doi.org/10.15468/dl.zfaw79
Anopheles albitarsis	-45.45	-22.96	Primary	GBIF: https://doi.org/10.15468/dl.zfaw79
Anopheles albitarsis	-45.24	-22.84	Primary	GBIF: https://doi.org/10.15468/dl.zfaw79
Anopheles albitarsis	-44.88	-20.77	Primary	GBIF: https://doi.org/10.15468/dl.zfaw79
Anopheles albitarsis	-43.70484	-22.75528	Primary	GBIF: https://doi.org/10.15468/dl.zfaw79
Anopheles albitarsis	-43.292801	-22.1619	Primary	GBIF: https://doi.org/10.15468/dl.zfaw79
Anopheles albitarsis	-43.23048	-22.84013	Primary	GBIF: https://doi.org/10.15468/dl.zfaw79
Anopheles albitarsis	-43.2075	-22.9028	Primary	GBIF: https://doi.org/10.15468/dl.zfaw79
Anopheles albitarsis	-42.99067	-22.91584	Primary	GBIF: https://doi.org/10.15468/dl.zfaw79
Anopheles albitarsis	-42.653099	-22.4625	Primary	GBIF: https://doi.org/10.15468/dl.zfaw79
Anopheles albitarsis	-40.12	-19.08	Primary	GBIF: https://doi.org/10.15468/dl.zfaw79
Anopheles albitarsis	-40.12	-19.35	Primary	GBIF: https://doi.org/10.15468/dl.zfaw79
Anopheles albitarsis	-40.05	-19.05	Primary	GBIF: https://doi.org/10.15468/dl.zfaw79
Anopheles albitarsis	-40.0	-19.14	Primary	GBIF: https://doi.org/10.15468/dl.zfaw79
Anopheles albitarsis	-39.933	-13.433	Primary	GBIF: https://doi.org/10.15468/dl.zfaw79
Anopheles albitarsis	-39.93	-13.43	Primary	GBIF: https://doi.org/10.15468/dl.zfaw79
Anopheles albitarsis	-39.38	-15.4	Primary	GBIF: https://doi.org/10.15468/dl.zfaw79
Anopheles albotaeniatus	96.1275	4.150278	Unclassified	GBIF: https://doi.org/10.15468/dl.zfaw79
Anopheles albotaeniatus	97.3175	5.058611	Unclassified	GBIF: https://doi.org/10.15468/dl.zfaw79
Anopheles albotaeniatus	97.975556	4.473056	Unclassified	GBIF: https://doi.org/10.15468/dl.zfaw79
Anopheles albotaeniatus	98.785	1.736667	Unclassified	GBIF: https://doi.org/10.15468/dl.zfaw79
Anopheles albotaeniatus	98.807778	3.531111	Unclassified	GBIF: https://doi.org/10.15468/dl.zfaw79
Anopheles albotaeniatus	99.359444	0.798056	Unclassified	GBIF: https://doi.org/10.15468/dl.zfaw79
Anopheles albotaeniatus	102.3425	-1.218611	Unclassified	GBIF: https://doi.org/10.15468/dl.zfaw79
Anopheles albotaeniatus	120.756903	-1.43938	Unclassified	GBIF: https://doi.org/10.15468/dl.zfaw79
Anopheles algeriensis	-8.931983	53.015862	Unclassified	GBIF: https://doi.org/10.15468/dl.zfaw79
Anopheles algeriensis	-8.789	38.072	Unclassified	GBIF: https://doi.org/10.15468/dl.zfaw79
Anopheles algeriensis	-8.517	38.38	Unclassified	GBIF: https://doi.org/10.15468/dl.zfaw79
Anopheles algeriensis	-7.953745	53.317867	Unclassified	GBIF: https://doi.org/10.15468/dl.zfaw79
Anopheles algeriensis	-7.953162	53.318592	Unclassified	GBIF: https://doi.org/10.15468/dl.zfaw79
Anopheles algeriensis	-4.304798	53.313086	Unclassified	GBIF: https://doi.org/10.15468/dl.zfaw79
Anopheles algeriensis	-4.291542	53.317837	Unclassified	GBIF: https://doi.org/10.15468/dl.zfaw79
Anopheles algeriensis	-4.260879	53.305836	Unclassified	GBIF: https://doi.org/10.15468/dl.zfaw79
Anopheles algeriensis	-4.26046	53.305862	Unclassified	GBIF: https://doi.org/10.15468/dl.zfaw79
Anopheles algeriensis	-4.260295	53.308994	Unclassified	GBIF: https://doi.org/10.15468/dl.zfaw79
Anopheles algeriensis	-4.252183	53.308311	Unclassified	GBIF: https://doi.org/10.15468/dl.zfaw79
Anopheles algeriensis	-4.252118	53.310497	Unclassified	GBIF: https://doi.org/10.15468/dl.zfaw79
Anopheles algeriensis	-4.252023	53.308701	Unclassified	GBIF: https://doi.org/10.15468/dl.zfaw79
Anopheles algeriensis	-4.250571	53.309627	Unclassified	GBIF: https://doi.org/10.15468/dl.zfaw79
Anopheles algeriensis	-4.250476	53.307831	Unclassified	GBIF: https://doi.org/10.15468/dl.zfaw79
Anopheles algeriensis	-4.250362	53.308498	Unclassified	GBIF: https://doi.org/10.15468/dl.zfaw79
Anopheles algeriensis	-4.250275	53.275468	Unclassified	GBIF: https://doi.org/10.15468/dl.zfaw79
Anopheles algeriensis	-4.250228	53.27457	Unclassified	GBIF: https://doi.org/10.15468/dl.zfaw79
Anopheles algeriensis	-4.249071	53.309655	Unclassified	GBIF: https://doi.org/10.15468/dl.zfaw79
Anopheles algeriensis	-4.24767	53.27409	Unclassified	GBIF: https://doi.org/10.15468/dl.zfaw79
Anopheles algeriensis	-4.24706	53.27392	Unclassified	GBIF: https://doi.org/10.15468/dl.zfaw79
Anopheles algeriensis	-4.24506	53.27306	Unclassified	GBIF: https://doi.org/10.15468/dl.zfaw79
Anopheles algeriensis	-2.980312	54.396437	Unclassified	GBIF: https://doi.org/10.15468/dl.zfaw79
Anopheles algeriensis	-2.8705	36.73076	Unclassified	GBIF: https://doi.org/10.15468/dl.zfaw79
Anopheles algeriensis	-2.870471	36.730836	Unclassified	GBIF: https://doi.org/10.15468/dl.zfaw79
Anopheles algeriensis	-2.704407	36.692	Unclassified	GBIF: https://doi.org/10.15468/dl.zfaw79
Anopheles algeriensis	-2.704183	36.691802	Unclassified	GBIF: https://doi.org/10.15468/dl.zfaw79
Anopheles algeriensis	-2.51	42.44	Unclassified	GBIF: https://doi.org/10.15468/dl.zfaw79
Anopheles algeriensis	-2.50962	42.44007	Unclassified	GBIF: https://doi.org/10.15468/dl.zfaw79
Anopheles algeriensis	-2.41	42.48	Unclassified	GBIF: https://doi.org/10.15468/dl.zfaw79
Anopheles algeriensis	-2.4071	42.48438	Unclassified	GBIF: https://doi.org/10.15468/dl.zfaw79
Anopheles algeriensis	-2.4071	42.4844	Unclassified	GBIF: https://doi.org/10.15468/dl.zfaw79
Anopheles algeriensis	0.6	52.55	Unclassified	GBIF: https://doi.org/10.15468/dl.zfaw79
Anopheles algeriensis	0.60359	52.5582	Unclassified	GBIF: https://doi.org/10.15468/dl.zfaw79
Anopheles algeriensis	1.468096	52.591956	Unclassified	GBIF: https://doi.org/10.15468/dl.zfaw79
Anopheles algeriensis	1.482356	52.771418	Unclassified	GBIF: https://doi.org/10.15468/dl.zfaw79
Anopheles algeriensis	1.489496	52.591776	Unclassified	GBIF: https://doi.org/10.15468/dl.zfaw79
Anopheles algeriensis	1.502657	52.737992	Unclassified	GBIF: https://doi.org/10.15468/dl.zfaw79
Anopheles algeriensis	1.504063	52.737051	Unclassified	GBIF: https://doi.org/10.15468/dl.zfaw79
Anopheles algeriensis	1.505541	52.737007	Unclassified	GBIF: https://doi.org/10.15468/dl.zfaw79
Anopheles algeriensis	1.50702	52.736963	Unclassified	GBIF: https://doi.org/10.15468/dl.zfaw79
Anopheles algeriensis	1.508535	52.755806	Unclassified	GBIF: https://doi.org/10.15468/dl.zfaw79
Anopheles algeriensis	1.508607	52.756703	Unclassified	GBIF: https://doi.org/10.15468/dl.zfaw79
Anopheles algeriensis	1.5667	52.733	Unclassified	GBIF: https://doi.org/10.15468/dl.zfaw79
Anopheles algeriensis	3.0	28.0	Unclassified	GBIF: https://doi.org/10.15468/dl.zfaw79
Anopheles algeriensis	3.087891	28.0	Unclassified	GBIF: https://doi.org/10.15468/dl.zfaw79
Anopheles algeriensis	3.088333	43.107498	Unclassified	GBIF: https://doi.org/10.15468/dl.zfaw79
Anopheles algeriensis	9.0	40.0	Unclassified	GBIF: https://doi.org/10.15468/dl.zfaw79
Anopheles algeriensis	9.381	41.666	Unclassified	GBIF: https://doi.org/10.15468/dl.zfaw79
Anopheles algeriensis	10.426171	51.083046	Unclassified	GBIF: https://doi.org/10.15468/dl.zfaw79
Anopheles algeriensis	11.94807	57.54828	Unclassified	GBIF: https://doi.org/10.15468/dl.zfaw79
Anopheles algeriensis	12.71	52.56	Unclassified	GBIF: https://doi.org/10.15468/dl.zfaw79
Anopheles algeriensis	12.88	53.19	Unclassified	GBIF: https://doi.org/10.15468/dl.zfaw79
Anopheles algeriensis	17.618	43.095	Unclassified	GBIF: https://doi.org/10.15468/dl.zfaw79
Anopheles algeriensis	18.22	56.93	Unclassified	GBIF: https://doi.org/10.15468/dl.zfaw79
Anopheles algeriensis	18.70463	57.7204	Unclassified	GBIF: https://doi.org/10.15468/dl.zfaw79
Anopheles algeriensis	19.18	57.97	Unclassified	GBIF: https://doi.org/10.15468/dl.zfaw79
Anopheles algeriensis	25.094158	45.82455	Unclassified	GBIF: https://doi.org/10.15468/dl.zfaw79
Anopheles algeriensis	25.50366	29.17801	Unclassified	GBIF: https://doi.org/10.15468/dl.zfaw79
Anopheles algeriensis	25.54116	29.20718	Unclassified	GBIF: https://doi.org/10.15468/dl.zfaw79
Anopheles algeriensis	25.712	29.2044	Unclassified	GBIF: https://doi.org/10.15468/dl.zfaw79
Anopheles algeriensis	29.516	45.151	Unclassified	GBIF: https://doi.org/10.15468/dl.zfaw79
Anopheles algeriensis	29.52	45.15	Unclassified	GBIF: https://doi.org/10.15468/dl.zfaw79
Anopheles algeriensis	29.63	45.06	Unclassified	GBIF: https://doi.org/10.15468/dl.zfaw79
Anopheles algeriensis	29.631	45.064	Unclassified	GBIF: https://doi.org/10.15468/dl.zfaw79
Anopheles algeriensis	35.59972	33.06556	Unclassified	GBIF: https://doi.org/10.15468/dl.zfaw79
Anopheles algeriensis	35.60528	32.89612	Unclassified	GBIF: https://doi.org/10.15468/dl.zfaw79
Anopheles amictus	115.704788	-32.699242	Unclassified	GBIF: https://doi.org/10.15468/dl.zfaw79
Anopheles amictus	119.75	-21.166666	Unclassified	GBIF: https://doi.org/10.15468/dl.zfaw79
Anopheles amictus	119.75	-21.16667	Unclassified	GBIF: https://doi.org/10.15468/dl.zfaw79
Anopheles amictus	123.1667	-17.63333	Unclassified	GBIF: https://doi.org/10.15468/dl.zfaw79
Anopheles amictus	123.166702	-17.633329	Unclassified	GBIF: https://doi.org/10.15468/dl.zfaw79
Anopheles amictus	127.66639	-18.22861	Unclassified	GBIF: https://doi.org/10.15468/dl.zfaw79
Anopheles amictus	127.8333	-15.1833	Unclassified	GBIF: https://doi.org/10.15468/dl.zfaw79
Anopheles amictus	128.100006	-15.466666	Unclassified	GBIF: https://doi.org/10.15468/dl.zfaw79
Anopheles amictus	128.10001	-15.46667	Unclassified	GBIF: https://doi.org/10.15468/dl.zfaw79
Anopheles amictus	130.983333	-12.466667	Unclassified	GBIF: https://doi.org/10.15468/dl.zfaw79
Anopheles amictus	131.100006	-13.233334	Unclassified	GBIF: https://doi.org/10.15468/dl.zfaw79
Anopheles amictus	131.10001	-13.23333	Unclassified	GBIF: https://doi.org/10.15468/dl.zfaw79
Anopheles amictus	131.105	-13.23999	Unclassified	GBIF: https://doi.org/10.15468/dl.zfaw79
Anopheles amictus	131.11	-13.24	Unclassified	GBIF: https://doi.org/10.15468/dl.zfaw79
Anopheles amictus	131.25	-12.633333	Unclassified	GBIF: https://doi.org/10.15468/dl.zfaw79
Anopheles amictus	131.25	-12.63333	Unclassified	GBIF: https://doi.org/10.15468/dl.zfaw79
Anopheles amictus	132.03334	-13.516666	Unclassified	GBIF: https://doi.org/10.15468/dl.zfaw79
Anopheles amictus	132.03334	-13.51667	Unclassified	GBIF: https://doi.org/10.15468/dl.zfaw79
Anopheles amictus	132.27	-14.47	Unclassified	GBIF: https://doi.org/10.15468/dl.zfaw79
Anopheles amictus	132.866699	-12.58333	Unclassified	GBIF: https://doi.org/10.15468/dl.zfaw79
Anopheles amictus	132.8667	-12.58333	Unclassified	GBIF: https://doi.org/10.15468/dl.zfaw79
Anopheles amictus	134.192547	-19.640987	Unclassified	GBIF: https://doi.org/10.15468/dl.zfaw79
Anopheles amictus	134.733337	-14.733334	Unclassified	GBIF: https://doi.org/10.15468/dl.zfaw79
Anopheles amictus	134.73334	-14.73333	Unclassified	GBIF: https://doi.org/10.15468/dl.zfaw79
Anopheles amictus	135.3833	-14.73333	Unclassified	GBIF: https://doi.org/10.15468/dl.zfaw79
Anopheles amictus	135.383301	-14.73333	Unclassified	GBIF: https://doi.org/10.15468/dl.zfaw79
Anopheles amictus	136.25	-16.16667	Unclassified	GBIF: https://doi.org/10.15468/dl.zfaw79
Anopheles amictus	139.483337	-20.733334	Unclassified	GBIF: https://doi.org/10.15468/dl.zfaw79
Anopheles amictus	139.48334	-20.73333	Unclassified	GBIF: https://doi.org/10.15468/dl.zfaw79
Anopheles amictus	139.671044	-7.666446	Unclassified	GBIF: https://doi.org/10.15468/dl.zfaw79
Anopheles amictus	140.404444	-8.495833	Unclassified	GBIF: https://doi.org/10.15468/dl.zfaw79
Anopheles amictus	140.407156	-8.500401	Unclassified	GBIF: https://doi.org/10.15468/dl.zfaw79
Anopheles amictus	141.066666	-17.666666	Unclassified	GBIF: https://doi.org/10.15468/dl.zfaw79
Anopheles amictus	141.06667	-17.66667	Unclassified	GBIF: https://doi.org/10.15468/dl.zfaw79
Anopheles amictus	141.449997	-16.65	Unclassified	GBIF: https://doi.org/10.15468/dl.zfaw79
Anopheles amictus	141.45	-16.65	Unclassified	GBIF: https://doi.org/10.15468/dl.zfaw79
Anopheles amictus	141.591	-15.198	Unclassified	GBIF: https://doi.org/10.15468/dl.zfaw79
Anopheles amictus	141.75	-15.466666	Unclassified	GBIF: https://doi.org/10.15468/dl.zfaw79
Anopheles amictus	141.75	-15.46667	Unclassified	GBIF: https://doi.org/10.15468/dl.zfaw79
Anopheles amictus	141.949997	-16.966667	Unclassified	GBIF: https://doi.org/10.15468/dl.zfaw79
Anopheles amictus	141.95	-16.96667	Unclassified	GBIF: https://doi.org/10.15468/dl.zfaw79
Anopheles amictus	142.216995	-17.533001	Unclassified	GBIF: https://doi.org/10.15468/dl.zfaw79
Anopheles amictus	142.217	-17.533	Unclassified	GBIF: https://doi.org/10.15468/dl.zfaw79
Anopheles amictus	142.676	-17.619	Unclassified	GBIF: https://doi.org/10.15468/dl.zfaw79
Anopheles amictus	143.03334	-22.383333	Unclassified	GBIF: https://doi.org/10.15468/dl.zfaw79
Anopheles amictus	143.03334	-22.38333	Unclassified	GBIF: https://doi.org/10.15468/dl.zfaw79
Anopheles amictus	143.13333	-20.73333	Unclassified	GBIF: https://doi.org/10.15468/dl.zfaw79
Anopheles amictus	143.133331	-20.733334	Unclassified	GBIF: https://doi.org/10.15468/dl.zfaw79
Anopheles amictus	143.28329	-20.51667	Unclassified	GBIF: https://doi.org/10.15468/dl.zfaw79
Anopheles amictus	143.283295	-20.51667	Unclassified	GBIF: https://doi.org/10.15468/dl.zfaw79
Anopheles amictus	143.5	-14.783334	Unclassified	GBIF: https://doi.org/10.15468/dl.zfaw79
Anopheles amictus	143.5	-14.78333	Unclassified	GBIF: https://doi.org/10.15468/dl.zfaw79
Anopheles amictus	143.55	-13.98333	Unclassified	GBIF: https://doi.org/10.15468/dl.zfaw79
Anopheles amictus	143.550003	-13.983334	Unclassified	GBIF: https://doi.org/10.15468/dl.zfaw79
Anopheles amictus	144.066666	-28.033333	Unclassified	GBIF: https://doi.org/10.15468/dl.zfaw79
Anopheles amictus	144.06667	-28.03333	Unclassified	GBIF: https://doi.org/10.15468/dl.zfaw79
Anopheles amictus	144.850006	-21.4	Unclassified	GBIF: https://doi.org/10.15468/dl.zfaw79
Anopheles amictus	144.85001	-21.4	Unclassified	GBIF: https://doi.org/10.15468/dl.zfaw79
Anopheles amictus	145.083298	-28.549999	Unclassified	GBIF: https://doi.org/10.15468/dl.zfaw79
Anopheles amictus	145.0833	-28.55	Unclassified	GBIF: https://doi.org/10.15468/dl.zfaw79
Anopheles amictus	145.43333	-17.0	Unclassified	GBIF: https://doi.org/10.15468/dl.zfaw79
Anopheles amictus	145.433334	-17.0	Unclassified	GBIF: https://doi.org/10.15468/dl.zfaw79
Anopheles amictus	145.46666	-24.433332	Unclassified	GBIF: https://doi.org/10.15468/dl.zfaw79
Anopheles amictus	145.46666	-24.43333	Unclassified	GBIF: https://doi.org/10.15468/dl.zfaw79
Anopheles amictus	145.68333	-28.06667	Unclassified	GBIF: https://doi.org/10.15468/dl.zfaw79
Anopheles amictus	145.683334	-28.066668	Unclassified	GBIF: https://doi.org/10.15468/dl.zfaw79
Anopheles amictus	145.76666	-16.91667	Unclassified	GBIF: https://doi.org/10.15468/dl.zfaw79
Anopheles amictus	145.766663	-16.916666	Unclassified	GBIF: https://doi.org/10.15468/dl.zfaw79
Anopheles amictus	145.78334	-28.6	Unclassified	GBIF: https://doi.org/10.15468/dl.zfaw79
Anopheles amictus	145.78334	-28.583334	Unclassified	GBIF: https://doi.org/10.15468/dl.zfaw79
Anopheles amictus	145.78334	-28.58333	Unclassified	GBIF: https://doi.org/10.15468/dl.zfaw79
Anopheles amictus	146.083328	-18.633333	Unclassified	GBIF: https://doi.org/10.15468/dl.zfaw79
Anopheles amictus	146.08333	-18.63333	Unclassified	GBIF: https://doi.org/10.15468/dl.zfaw79
Anopheles amictus	146.199997	-28.233334	Unclassified	GBIF: https://doi.org/10.15468/dl.zfaw79
Anopheles amictus	146.2	-28.23333	Unclassified	GBIF: https://doi.org/10.15468/dl.zfaw79
Anopheles amictus	146.25	-26.4	Unclassified	GBIF: https://doi.org/10.15468/dl.zfaw79
Anopheles amictus	146.25	-18.583334	Unclassified	GBIF: https://doi.org/10.15468/dl.zfaw79
Anopheles amictus	146.25	-18.58333	Unclassified	GBIF: https://doi.org/10.15468/dl.zfaw79
Anopheles amictus	146.76666	-19.26667	Unclassified	GBIF: https://doi.org/10.15468/dl.zfaw79
Anopheles amictus	146.766663	-19.266666	Unclassified	GBIF: https://doi.org/10.15468/dl.zfaw79
Anopheles amictus	146.800833	-19.282777	Unclassified	GBIF: https://doi.org/10.15468/dl.zfaw79
Anopheles amictus	146.816666	-19.266666	Unclassified	GBIF: https://doi.org/10.15468/dl.zfaw79
Anopheles amictus	146.816666	-19.26667	Unclassified	GBIF: https://doi.org/10.15468/dl.zfaw79
Anopheles amictus	146.81667	-19.26667	Unclassified	GBIF: https://doi.org/10.15468/dl.zfaw79
Anopheles amictus	146.816696	-19.26667	Unclassified	GBIF: https://doi.org/10.15468/dl.zfaw79
Anopheles amictus	146.8167	-19.26667	Unclassified	GBIF: https://doi.org/10.15468/dl.zfaw79
Anopheles amictus	146.81693	-19.25983	Unclassified	GBIF: https://doi.org/10.15468/dl.zfaw79
Anopheles amictus	148.16667	-20.01667	Unclassified	GBIF: https://doi.org/10.15468/dl.zfaw79
Anopheles amictus	148.166672	-20.016666	Unclassified	GBIF: https://doi.org/10.15468/dl.zfaw79
Anopheles amictus	148.39999	-25.25	Unclassified	GBIF: https://doi.org/10.15468/dl.zfaw79
Anopheles amictus	148.399994	-25.25	Unclassified	GBIF: https://doi.org/10.15468/dl.zfaw79
Anopheles amictus	150.63333	-26.73333	Unclassified	GBIF: https://doi.org/10.15468/dl.zfaw79
Anopheles amictus	150.633331	-26.733334	Unclassified	GBIF: https://doi.org/10.15468/dl.zfaw79
Anopheles amictus	150.76666	-28.9	Unclassified	GBIF: https://doi.org/10.15468/dl.zfaw79
Anopheles amictus	150.766663	-28.9	Unclassified	GBIF: https://doi.org/10.15468/dl.zfaw79
Anopheles amictus	151.116669	-25.366667	Unclassified	GBIF: https://doi.org/10.15468/dl.zfaw79
Anopheles amictus	151.11667	-25.36667	Unclassified	GBIF: https://doi.org/10.15468/dl.zfaw79
Anopheles amictus	152.88333	-27.4	Unclassified	GBIF: https://doi.org/10.15468/dl.zfaw79
Anopheles amictus	152.883331	-27.4	Unclassified	GBIF: https://doi.org/10.15468/dl.zfaw79
Anopheles amictus	153.01666	-27.4	Unclassified	GBIF: https://doi.org/10.15468/dl.zfaw79
Anopheles amictus	153.016663	-27.4	Unclassified	GBIF: https://doi.org/10.15468/dl.zfaw79
Anopheles amictus	153.18333	-27.46667	Unclassified	GBIF: https://doi.org/10.15468/dl.zfaw79
Anopheles amictus	153.183334	-27.466667	Unclassified	GBIF: https://doi.org/10.15468/dl.zfaw79
Anopheles amictus	153.418314	-27.973794	Unclassified	GBIF: https://doi.org/10.15468/dl.zfaw79
Anopheles annandalei	106.937306	-6.685415	Unclassified	GBIF: https://doi.org/10.15468/dl.zfaw79
Anopheles annandalei	107.79262	-7.406426	Unclassified	GBIF: https://doi.org/10.15468/dl.zfaw79
Anopheles annularis	71.48	34.01	Unclassified	GBIF: https://doi.org/10.15468/dl.zfaw79
Anopheles annularis	71.49	34.0	Unclassified	GBIF: https://doi.org/10.15468/dl.zfaw79
Anopheles annularis	81.173004	23.5863	Unclassified	GBIF: https://doi.org/10.15468/dl.zfaw79
Anopheles annularis	83.188455	28.090779	Unclassified	GBIF: https://doi.org/10.15468/dl.zfaw79
Anopheles annularis	83.189326	28.091636	Unclassified	GBIF: https://doi.org/10.15468/dl.zfaw79
Anopheles annularis	86.05	23.26	Unclassified	GBIF: https://doi.org/10.15468/dl.zfaw79
Anopheles annularis	97.826148	18.754803	Unclassified	GBIF: https://doi.org/10.15468/dl.zfaw79
Anopheles annularis	97.878886	18.378295	Unclassified	GBIF: https://doi.org/10.15468/dl.zfaw79
Anopheles annularis	97.982849	18.328586	Unclassified	GBIF: https://doi.org/10.15468/dl.zfaw79
Anopheles annularis	98.009414	17.54756	Unclassified	GBIF: https://doi.org/10.15468/dl.zfaw79
Anopheles annularis	98.019926	17.867552	Unclassified	GBIF: https://doi.org/10.15468/dl.zfaw79
Anopheles annularis	98.085099	18.581833	Unclassified	GBIF: https://doi.org/10.15468/dl.zfaw79
Anopheles annularis	98.143289	17.358119	Unclassified	GBIF: https://doi.org/10.15468/dl.zfaw79
Anopheles annularis	98.20844	17.865638	Unclassified	GBIF: https://doi.org/10.15468/dl.zfaw79
Anopheles annularis	98.256188	17.311012	Unclassified	GBIF: https://doi.org/10.15468/dl.zfaw79
Anopheles annularis	98.31223	17.822893	Unclassified	GBIF: https://doi.org/10.15468/dl.zfaw79
Anopheles annularis	98.459221	18.420279	Unclassified	GBIF: https://doi.org/10.15468/dl.zfaw79
Anopheles annularis	98.490191	17.788002	Unclassified	GBIF: https://doi.org/10.15468/dl.zfaw79
Anopheles annularis	98.590765	8.555189	Unclassified	GBIF: https://doi.org/10.15468/dl.zfaw79
Anopheles annularis	98.656019	16.371895	Unclassified	GBIF: https://doi.org/10.15468/dl.zfaw79
Anopheles annularis	98.710833	9.550218	Unclassified	GBIF: https://doi.org/10.15468/dl.zfaw79
Anopheles annularis	98.785	1.736667	Unclassified	GBIF: https://doi.org/10.15468/dl.zfaw79
Anopheles annularis	98.90558	18.91036	Unclassified	GBIF: https://doi.org/10.15468/dl.zfaw79
Anopheles annularis	98.96256	18.87514	Unclassified	GBIF: https://doi.org/10.15468/dl.zfaw79
Anopheles annularis	99.2725	1.378056	Unclassified	GBIF: https://doi.org/10.15468/dl.zfaw79
Anopheles annularis	99.359444	0.798056	Unclassified	GBIF: https://doi.org/10.15468/dl.zfaw79
Anopheles annularis	99.540469	20.259504	Unclassified	GBIF: https://doi.org/10.15468/dl.zfaw79
Anopheles annularis	99.645557	12.7855	Unclassified	GBIF: https://doi.org/10.15468/dl.zfaw79
Anopheles annularis	99.670083	13.218098	Unclassified	GBIF: https://doi.org/10.15468/dl.zfaw79
Anopheles annularis	99.687316	13.229365	Unclassified	GBIF: https://doi.org/10.15468/dl.zfaw79
Anopheles annularis	99.80425	18.98456	Unclassified	GBIF: https://doi.org/10.15468/dl.zfaw79
Anopheles annularis	99.86834	18.51434	Unclassified	GBIF: https://doi.org/10.15468/dl.zfaw79
Anopheles annularis	99.89557	19.00764	Unclassified	GBIF: https://doi.org/10.15468/dl.zfaw79
Anopheles annularis	99.92605	18.67673	Unclassified	GBIF: https://doi.org/10.15468/dl.zfaw79
Anopheles annularis	99.93536	9.53653	Unclassified	GBIF: https://doi.org/10.15468/dl.zfaw79
Anopheles annularis	99.93694	18.92971	Unclassified	GBIF: https://doi.org/10.15468/dl.zfaw79
Anopheles annularis	99.94302	18.82847	Unclassified	GBIF: https://doi.org/10.15468/dl.zfaw79
Anopheles annularis	99.94396	18.82756	Unclassified	GBIF: https://doi.org/10.15468/dl.zfaw79
Anopheles annularis	99.94491	18.82756	Unclassified	GBIF: https://doi.org/10.15468/dl.zfaw79
Anopheles annularis	100.129167	0.186111	Unclassified	GBIF: https://doi.org/10.15468/dl.zfaw79
Anopheles annularis	100.3667	-0.3167	Unclassified	GBIF: https://doi.org/10.15468/dl.zfaw79
Anopheles annularis	100.3675	-0.300278	Unclassified	GBIF: https://doi.org/10.15468/dl.zfaw79
Anopheles annularis	100.508752	20.071488	Unclassified	GBIF: https://doi.org/10.15468/dl.zfaw79
Anopheles annularis	100.53429	14.06823	Unclassified	GBIF: https://doi.org/10.15468/dl.zfaw79
Anopheles annularis	100.72826	14.61101	Unclassified	GBIF: https://doi.org/10.15468/dl.zfaw79
Anopheles annularis	100.85772	14.66424	Unclassified	GBIF: https://doi.org/10.15468/dl.zfaw79
Anopheles annularis	100.89854	14.6612	Unclassified	GBIF: https://doi.org/10.15468/dl.zfaw79
Anopheles annularis	100.95415	14.01007	Unclassified	GBIF: https://doi.org/10.15468/dl.zfaw79
Anopheles annularis	101.025167	16.866491	Unclassified	GBIF: https://doi.org/10.15468/dl.zfaw79
Anopheles annularis	101.501371	13.239733	Unclassified	GBIF: https://doi.org/10.15468/dl.zfaw79
Anopheles annularis	102.02336	12.60527	Unclassified	GBIF: https://doi.org/10.15468/dl.zfaw79
Anopheles annularis	102.03245	12.6144	Unclassified	GBIF: https://doi.org/10.15468/dl.zfaw79
Anopheles annularis	102.25934	16.63674	Unclassified	GBIF: https://doi.org/10.15468/dl.zfaw79
Anopheles annularis	102.34243	16.69156	Unclassified	GBIF: https://doi.org/10.15468/dl.zfaw79
Anopheles annularis	102.35176	16.72826	Unclassified	GBIF: https://doi.org/10.15468/dl.zfaw79
Anopheles annularis	102.574818	14.044675	Unclassified	GBIF: https://doi.org/10.15468/dl.zfaw79
Anopheles annularis	103.38384	15.05659	Unclassified	GBIF: https://doi.org/10.15468/dl.zfaw79
Anopheles annularis	103.38385	15.05478	Unclassified	GBIF: https://doi.org/10.15468/dl.zfaw79
Anopheles annularis	103.38386	15.05388	Unclassified	GBIF: https://doi.org/10.15468/dl.zfaw79
Anopheles annularis	103.42348	15.10387	Unclassified	GBIF: https://doi.org/10.15468/dl.zfaw79
Anopheles annularis	104.452058	14.487193	Unclassified	GBIF: https://doi.org/10.15468/dl.zfaw79
Anopheles annularis	106.807378	-6.172488	Unclassified	GBIF: https://doi.org/10.15468/dl.zfaw79
Anopheles annularis	106.845278	-6.204167	Unclassified	GBIF: https://doi.org/10.15468/dl.zfaw79
Anopheles annularis	106.932333	-6.680078	Unclassified	GBIF: https://doi.org/10.15468/dl.zfaw79
Anopheles annularis	106.937306	-6.685415	Unclassified	GBIF: https://doi.org/10.15468/dl.zfaw79
Anopheles annularis	107.02	13.55	Unclassified	GBIF: https://doi.org/10.15468/dl.zfaw79
Anopheles annularis	107.02456	13.54764	Unclassified	GBIF: https://doi.org/10.15468/dl.zfaw79
Anopheles annularis	108.216667	-7.349722	Unclassified	GBIF: https://doi.org/10.15468/dl.zfaw79
Anopheles annularis	108.232753	-7.359982	Unclassified	GBIF: https://doi.org/10.15468/dl.zfaw79
Anopheles annularis	108.59	13.37	Unclassified	GBIF: https://doi.org/10.15468/dl.zfaw79
Anopheles annularis	109.023056	-7.697778	Unclassified	GBIF: https://doi.org/10.15468/dl.zfaw79
Anopheles annularis	109.107279	-7.667544	Unclassified	GBIF: https://doi.org/10.15468/dl.zfaw79
Anopheles annularis	109.13714	-7.681584	Unclassified	GBIF: https://doi.org/10.15468/dl.zfaw79
Anopheles annularis	109.146389	-7.684283	Unclassified	GBIF: https://doi.org/10.15468/dl.zfaw79
Anopheles annularis	109.173139	-7.53588	Unclassified	GBIF: https://doi.org/10.15468/dl.zfaw79
Anopheles annularis	110.217656	-7.479992	Unclassified	GBIF: https://doi.org/10.15468/dl.zfaw79
Anopheles annularis	110.218997	-7.46058	Unclassified	GBIF: https://doi.org/10.15468/dl.zfaw79
Anopheles annularis	110.225311	-7.455138	Unclassified	GBIF: https://doi.org/10.15468/dl.zfaw79
Anopheles annularis	110.818812	-7.559209	Unclassified	GBIF: https://doi.org/10.15468/dl.zfaw79
Anopheles annularis	112.321944	-7.621667	Unclassified	GBIF: https://doi.org/10.15468/dl.zfaw79
Anopheles annularis	120.033108	15.28533	Unclassified	GBIF: https://doi.org/10.15468/dl.zfaw79
Anopheles annularis	120.112096	15.298921	Unclassified	GBIF: https://doi.org/10.15468/dl.zfaw79
Anopheles annularis	120.138846	15.288106	Unclassified	GBIF: https://doi.org/10.15468/dl.zfaw79
Anopheles annularis	120.160158	15.304059	Unclassified	GBIF: https://doi.org/10.15468/dl.zfaw79
Anopheles annularis	120.181611	-9.738741	Unclassified	GBIF: https://doi.org/10.15468/dl.zfaw79
Anopheles annularis	120.467506	-8.612898	Unclassified	GBIF: https://doi.org/10.15468/dl.zfaw79
Anopheles annularis	120.827407	23.714012	Unclassified	GBIF: https://doi.org/10.15468/dl.zfaw79
Anopheles annularis	120.880218	23.709715	Unclassified	GBIF: https://doi.org/10.15468/dl.zfaw79
Anopheles annularis	120.926424	23.646976	Unclassified	GBIF: https://doi.org/10.15468/dl.zfaw79
Anopheles annularis	121.0	16.0	Unclassified	GBIF: https://doi.org/10.15468/dl.zfaw79
Anopheles annularis	121.065918	12.347433	Unclassified	GBIF: https://doi.org/10.15468/dl.zfaw79
Anopheles annularis	121.120076	14.626434	Unclassified	GBIF: https://doi.org/10.15468/dl.zfaw79
Anopheles annularis	121.123808	14.624468	Unclassified	GBIF: https://doi.org/10.15468/dl.zfaw79
Anopheles annularis	121.124007	14.626103	Unclassified	GBIF: https://doi.org/10.15468/dl.zfaw79
Anopheles annularis	121.12454	14.625388	Unclassified	GBIF: https://doi.org/10.15468/dl.zfaw79
Anopheles annularis	121.12533	14.627316	Unclassified	GBIF: https://doi.org/10.15468/dl.zfaw79
Anopheles annularis	121.125341	14.625234	Unclassified	GBIF: https://doi.org/10.15468/dl.zfaw79
Anopheles annularis	121.127102	14.626149	Unclassified	GBIF: https://doi.org/10.15468/dl.zfaw79
Anopheles annularis	121.3833	14.4167	Unclassified	GBIF: https://doi.org/10.15468/dl.zfaw79
Anopheles annularis	131.222984	-4.015743	Unclassified	GBIF: https://doi.org/10.15468/dl.zfaw79
Anopheles annulatus	146.81667	-19.26667	Unclassified	GBIF: https://doi.org/10.15468/dl.zfaw79
Anopheles annulatus	146.8167	-19.26667	Unclassified	GBIF: https://doi.org/10.15468/dl.zfaw79
Anopheles annulipalpis	-59.520834	-33.796669	Unclassified	GBIF: https://doi.org/10.15468/dl.zfaw79
Anopheles annulipes	113.979	-23.868	Unclassified	GBIF: https://doi.org/10.15468/dl.zfaw79
Anopheles annulipes	113.980253	-23.866493	Unclassified	GBIF: https://doi.org/10.15468/dl.zfaw79
Anopheles annulipes	114.136	-25.756	Unclassified	GBIF: https://doi.org/10.15468/dl.zfaw79
Anopheles annulipes	114.13694	-25.755121	Unclassified	GBIF: https://doi.org/10.15468/dl.zfaw79
Anopheles annulipes	114.193	-26.428	Unclassified	GBIF: https://doi.org/10.15468/dl.zfaw79
Anopheles annulipes	114.193893	-26.426516	Unclassified	GBIF: https://doi.org/10.15468/dl.zfaw79
Anopheles annulipes	114.302	-24.472	Unclassified	GBIF: https://doi.org/10.15468/dl.zfaw79
Anopheles annulipes	114.303593	-24.470663	Unclassified	GBIF: https://doi.org/10.15468/dl.zfaw79
Anopheles annulipes	114.422	-25.658	Unclassified	GBIF: https://doi.org/10.15468/dl.zfaw79
Anopheles annulipes	114.423606	-25.657062	Unclassified	GBIF: https://doi.org/10.15468/dl.zfaw79
Anopheles annulipes	114.548	-24.428	Unclassified	GBIF: https://doi.org/10.15468/dl.zfaw79
Anopheles annulipes	114.549703	-24.426771	Unclassified	GBIF: https://doi.org/10.15468/dl.zfaw79
Anopheles annulipes	114.841	-24.302	Unclassified	GBIF: https://doi.org/10.15468/dl.zfaw79
Anopheles annulipes	114.842479	-24.300656	Unclassified	GBIF: https://doi.org/10.15468/dl.zfaw79
Anopheles annulipes	114.848	-25.665	Unclassified	GBIF: https://doi.org/10.15468/dl.zfaw79
Anopheles annulipes	114.849717	-25.663725	Unclassified	GBIF: https://doi.org/10.15468/dl.zfaw79
Anopheles annulipes	114.87	-24.244	Unclassified	GBIF: https://doi.org/10.15468/dl.zfaw79
Anopheles annulipes	114.87109	-24.243156	Unclassified	GBIF: https://doi.org/10.15468/dl.zfaw79
Anopheles annulipes	114.938	-24.774	Unclassified	GBIF: https://doi.org/10.15468/dl.zfaw79
Anopheles annulipes	114.939429	-24.77316	Unclassified	GBIF: https://doi.org/10.15468/dl.zfaw79
Anopheles annulipes	114.948	-25.009	Unclassified	GBIF: https://doi.org/10.15468/dl.zfaw79
Anopheles annulipes	114.949153	-25.007606	Unclassified	GBIF: https://doi.org/10.15468/dl.zfaw79
Anopheles annulipes	114.958	-24.891	Unclassified	GBIF: https://doi.org/10.15468/dl.zfaw79
Anopheles annulipes	114.95943	-24.889272	Unclassified	GBIF: https://doi.org/10.15468/dl.zfaw79
Anopheles annulipes	115.03	-25.071	Unclassified	GBIF: https://doi.org/10.15468/dl.zfaw79
Anopheles annulipes	115.031376	-25.070106	Unclassified	GBIF: https://doi.org/10.15468/dl.zfaw79
Anopheles annulipes	115.116	-25.741	Unclassified	GBIF: https://doi.org/10.15468/dl.zfaw79
Anopheles annulipes	115.117773	-25.740112	Unclassified	GBIF: https://doi.org/10.15468/dl.zfaw79
Anopheles annulipes	115.291	-25.792	Unclassified	GBIF: https://doi.org/10.15468/dl.zfaw79
Anopheles annulipes	115.29194	-25.790666	Unclassified	GBIF: https://doi.org/10.15468/dl.zfaw79
Anopheles annulipes	115.333336	-33.650002	Unclassified	GBIF: https://doi.org/10.15468/dl.zfaw79
Anopheles annulipes	115.33334	-33.65	Unclassified	GBIF: https://doi.org/10.15468/dl.zfaw79
Anopheles annulipes	115.35	-33.65	Unclassified	GBIF: https://doi.org/10.15468/dl.zfaw79
Anopheles annulipes	115.3833	-33.65	Unclassified	GBIF: https://doi.org/10.15468/dl.zfaw79
Anopheles annulipes	115.383301	-33.650002	Unclassified	GBIF: https://doi.org/10.15468/dl.zfaw79
Anopheles annulipes	115.502	-25.877	Unclassified	GBIF: https://doi.org/10.15468/dl.zfaw79
Anopheles annulipes	115.503718	-25.87522	Unclassified	GBIF: https://doi.org/10.15468/dl.zfaw79
Anopheles annulipes	115.524	-25.626	Unclassified	GBIF: https://doi.org/10.15468/dl.zfaw79
Anopheles annulipes	115.525826	-25.624829	Unclassified	GBIF: https://doi.org/10.15468/dl.zfaw79
Anopheles annulipes	115.531	-25.863	Unclassified	GBIF: https://doi.org/10.15468/dl.zfaw79
Anopheles annulipes	115.532774	-25.86122	Unclassified	GBIF: https://doi.org/10.15468/dl.zfaw79
Anopheles annulipes	115.6333	-31.11667	Unclassified	GBIF: https://doi.org/10.15468/dl.zfaw79
Anopheles annulipes	115.633301	-31.116671	Unclassified	GBIF: https://doi.org/10.15468/dl.zfaw79
Anopheles annulipes	115.728616	-33.246032	Unclassified	GBIF: https://doi.org/10.15468/dl.zfaw79
Anopheles annulipes	115.814217	-31.926708	Unclassified	GBIF: https://doi.org/10.15468/dl.zfaw79
Anopheles annulipes	115.849998	-31.950001	Unclassified	GBIF: https://doi.org/10.15468/dl.zfaw79
Anopheles annulipes	115.85	-31.95	Unclassified	GBIF: https://doi.org/10.15468/dl.zfaw79
Anopheles annulipes	115.97083	-31.91278	Unclassified	GBIF: https://doi.org/10.15468/dl.zfaw79
Anopheles annulipes	115.970833	-31.912777	Unclassified	GBIF: https://doi.org/10.15468/dl.zfaw79
Anopheles annulipes	116.0	-31.883333	Unclassified	GBIF: https://doi.org/10.15468/dl.zfaw79
Anopheles annulipes	116.0	-31.88333	Unclassified	GBIF: https://doi.org/10.15468/dl.zfaw79
Anopheles annulipes	116.03333	-34.53333	Unclassified	GBIF: https://doi.org/10.15468/dl.zfaw79
Anopheles annulipes	116.033333	-34.533333	Unclassified	GBIF: https://doi.org/10.15468/dl.zfaw79
Anopheles annulipes	116.389168	-33.834446	Unclassified	GBIF: https://doi.org/10.15468/dl.zfaw79
Anopheles annulipes	116.38917	-33.83445	Unclassified	GBIF: https://doi.org/10.15468/dl.zfaw79
Anopheles annulipes	116.8333	-31.6333	Unclassified	GBIF: https://doi.org/10.15468/dl.zfaw79
Anopheles annulipes	116.93	-31.62	Unclassified	GBIF: https://doi.org/10.15468/dl.zfaw79
Anopheles annulipes	117.026	-21.566	Unclassified	GBIF: https://doi.org/10.15468/dl.zfaw79
Anopheles annulipes	117.066666	-21.583334	Unclassified	GBIF: https://doi.org/10.15468/dl.zfaw79
Anopheles annulipes	117.066667	-21.583333	Unclassified	GBIF: https://doi.org/10.15468/dl.zfaw79
Anopheles annulipes	117.06667	-21.58333	Unclassified	GBIF: https://doi.org/10.15468/dl.zfaw79
Anopheles annulipes	118.966667	-31.333334	Unclassified	GBIF: https://doi.org/10.15468/dl.zfaw79
Anopheles annulipes	118.96667	-31.33333	Unclassified	GBIF: https://doi.org/10.15468/dl.zfaw79
Anopheles annulipes	119.75	-21.166666	Unclassified	GBIF: https://doi.org/10.15468/dl.zfaw79
Anopheles annulipes	119.75	-21.16667	Unclassified	GBIF: https://doi.org/10.15468/dl.zfaw79
Anopheles annulipes	122.399719	-28.624722	Unclassified	GBIF: https://doi.org/10.15468/dl.zfaw79
Anopheles annulipes	122.39972	-28.62472	Unclassified	GBIF: https://doi.org/10.15468/dl.zfaw79
Anopheles annulipes	123.6	-17.78	Unclassified	GBIF: https://doi.org/10.15468/dl.zfaw79
Anopheles annulipes	123.63333	-17.31667	Unclassified	GBIF: https://doi.org/10.15468/dl.zfaw79
Anopheles annulipes	123.633331	-17.316668	Unclassified	GBIF: https://doi.org/10.15468/dl.zfaw79
Anopheles annulipes	126.1	-17.36667	Unclassified	GBIF: https://doi.org/10.15468/dl.zfaw79
Anopheles annulipes	128.100006	-15.466666	Unclassified	GBIF: https://doi.org/10.15468/dl.zfaw79
Anopheles annulipes	128.10001	-15.46667	Unclassified	GBIF: https://doi.org/10.15468/dl.zfaw79
Anopheles annulipes	128.35	-15.5	Unclassified	GBIF: https://doi.org/10.15468/dl.zfaw79
Anopheles annulipes	128.73	-15.77	Unclassified	GBIF: https://doi.org/10.15468/dl.zfaw79
Anopheles annulipes	130.449997	-11.3	Unclassified	GBIF: https://doi.org/10.15468/dl.zfaw79
Anopheles annulipes	130.45	-11.3	Unclassified	GBIF: https://doi.org/10.15468/dl.zfaw79
Anopheles annulipes	130.733337	-25.299999	Unclassified	GBIF: https://doi.org/10.15468/dl.zfaw79
Anopheles annulipes	130.73334	-25.3	Unclassified	GBIF: https://doi.org/10.15468/dl.zfaw79
Anopheles annulipes	130.828	-12.452	Unclassified	GBIF: https://doi.org/10.15468/dl.zfaw79
Anopheles annulipes	130.85	-12.384	Unclassified	GBIF: https://doi.org/10.15468/dl.zfaw79
Anopheles annulipes	130.850006	-12.416667	Unclassified	GBIF: https://doi.org/10.15468/dl.zfaw79
Anopheles annulipes	130.8667	-12.45	Unclassified	GBIF: https://doi.org/10.15468/dl.zfaw79
Anopheles annulipes	130.899994	-12.4	Unclassified	GBIF: https://doi.org/10.15468/dl.zfaw79
Anopheles annulipes	130.91667	-12.41667	Unclassified	GBIF: https://doi.org/10.15468/dl.zfaw79
Anopheles annulipes	130.97	-12.7	Unclassified	GBIF: https://doi.org/10.15468/dl.zfaw79
Anopheles annulipes	130.983333	-12.466667	Unclassified	GBIF: https://doi.org/10.15468/dl.zfaw79
Anopheles annulipes	131.0	-12.983334	Unclassified	GBIF: https://doi.org/10.15468/dl.zfaw79
Anopheles annulipes	131.0	-12.98333	Unclassified	GBIF: https://doi.org/10.15468/dl.zfaw79
Anopheles annulipes	131.03334	-13.066667	Unclassified	GBIF: https://doi.org/10.15468/dl.zfaw79
Anopheles annulipes	131.03334	-13.06667	Unclassified	GBIF: https://doi.org/10.15468/dl.zfaw79
Anopheles annulipes	131.100006	-13.233334	Unclassified	GBIF: https://doi.org/10.15468/dl.zfaw79
Anopheles annulipes	131.10001	-13.23333	Unclassified	GBIF: https://doi.org/10.15468/dl.zfaw79
Anopheles annulipes	131.26669	-23.26667	Unclassified	GBIF: https://doi.org/10.15468/dl.zfaw79
Anopheles annulipes	131.266693	-23.26667	Unclassified	GBIF: https://doi.org/10.15468/dl.zfaw79
Anopheles annulipes	132.03334	-13.516666	Unclassified	GBIF: https://doi.org/10.15468/dl.zfaw79
Anopheles annulipes	132.03334	-13.51667	Unclassified	GBIF: https://doi.org/10.15468/dl.zfaw79
Anopheles annulipes	132.26669	-14.46667	Unclassified	GBIF: https://doi.org/10.15468/dl.zfaw79
Anopheles annulipes	132.266693	-14.46667	Unclassified	GBIF: https://doi.org/10.15468/dl.zfaw79
Anopheles annulipes	132.366669	-13.35	Unclassified	GBIF: https://doi.org/10.15468/dl.zfaw79
Anopheles annulipes	132.36667	-13.35	Unclassified	GBIF: https://doi.org/10.15468/dl.zfaw79
Anopheles annulipes	132.66667	-24.05	Unclassified	GBIF: https://doi.org/10.15468/dl.zfaw79
Anopheles annulipes	132.666672	-24.049999	Unclassified	GBIF: https://doi.org/10.15468/dl.zfaw79
Anopheles annulipes	132.699997	-24.049999	Unclassified	GBIF: https://doi.org/10.15468/dl.zfaw79
Anopheles annulipes	132.7	-24.05	Unclassified	GBIF: https://doi.org/10.15468/dl.zfaw79
Anopheles annulipes	132.72	-23.62	Unclassified	GBIF: https://doi.org/10.15468/dl.zfaw79
Anopheles annulipes	132.745695	-24.057084	Unclassified	GBIF: https://doi.org/10.15468/dl.zfaw79
Anopheles annulipes	132.817	-14.483	Unclassified	GBIF: https://doi.org/10.15468/dl.zfaw79
Anopheles annulipes	132.817001	-14.483	Unclassified	GBIF: https://doi.org/10.15468/dl.zfaw79
Anopheles annulipes	132.866699	-12.58333	Unclassified	GBIF: https://doi.org/10.15468/dl.zfaw79
Anopheles annulipes	132.8667	-12.58333	Unclassified	GBIF: https://doi.org/10.15468/dl.zfaw79
Anopheles annulipes	133.08	-13.08	Unclassified	GBIF: https://doi.org/10.15468/dl.zfaw79
Anopheles annulipes	133.866669	-23.700001	Unclassified	GBIF: https://doi.org/10.15468/dl.zfaw79
Anopheles annulipes	133.86667	-23.7	Unclassified	GBIF: https://doi.org/10.15468/dl.zfaw79
Anopheles annulipes	133.882996	-23.632999	Unclassified	GBIF: https://doi.org/10.15468/dl.zfaw79
Anopheles annulipes	133.883	-23.633	Unclassified	GBIF: https://doi.org/10.15468/dl.zfaw79
Anopheles annulipes	134.100006	-14.05	Unclassified	GBIF: https://doi.org/10.15468/dl.zfaw79
Anopheles annulipes	134.10001	-14.05	Unclassified	GBIF: https://doi.org/10.15468/dl.zfaw79
Anopheles annulipes	134.174625	-19.672384	Unclassified	GBIF: https://doi.org/10.15468/dl.zfaw79
Anopheles annulipes	134.33333	-14.61667	Unclassified	GBIF: https://doi.org/10.15468/dl.zfaw79
Anopheles annulipes	134.43	-24.17	Unclassified	GBIF: https://doi.org/10.15468/dl.zfaw79
Anopheles annulipes	134.733337	-14.733334	Unclassified	GBIF: https://doi.org/10.15468/dl.zfaw79
Anopheles annulipes	134.73334	-14.73333	Unclassified	GBIF: https://doi.org/10.15468/dl.zfaw79
Anopheles annulipes	135.05	-14.816	Unclassified	GBIF: https://doi.org/10.15468/dl.zfaw79
Anopheles annulipes	136.753	-12.216	Unclassified	GBIF: https://doi.org/10.15468/dl.zfaw79
Anopheles annulipes	136.76666	-12.16667	Unclassified	GBIF: https://doi.org/10.15468/dl.zfaw79
Anopheles annulipes	136.766663	-12.166667	Unclassified	GBIF: https://doi.org/10.15468/dl.zfaw79
Anopheles annulipes	137.948267	-35.8438	Unclassified	GBIF: https://doi.org/10.15468/dl.zfaw79
Anopheles annulipes	138.400703	-35.180737	Unclassified	GBIF: https://doi.org/10.15468/dl.zfaw79
Anopheles annulipes	138.400889	-35.062586	Unclassified	GBIF: https://doi.org/10.15468/dl.zfaw79
Anopheles annulipes	138.493126	-35.108465	Unclassified	GBIF: https://doi.org/10.15468/dl.zfaw79
Anopheles annulipes	138.551797	-35.039415	Unclassified	GBIF: https://doi.org/10.15468/dl.zfaw79
Anopheles annulipes	138.600006	-34.950001	Unclassified	GBIF: https://doi.org/10.15468/dl.zfaw79
Anopheles annulipes	138.60001	-34.95	Unclassified	GBIF: https://doi.org/10.15468/dl.zfaw79
Anopheles annulipes	138.65058	-34.992825	Unclassified	GBIF: https://doi.org/10.15468/dl.zfaw79
Anopheles annulipes	138.765976	-35.018681	Unclassified	GBIF: https://doi.org/10.15468/dl.zfaw79
Anopheles annulipes	138.777275	-34.872881	Unclassified	GBIF: https://doi.org/10.15468/dl.zfaw79
Anopheles annulipes	138.792876	-34.717691	Unclassified	GBIF: https://doi.org/10.15468/dl.zfaw79
Anopheles annulipes	138.992137	-35.006207	Unclassified	GBIF: https://doi.org/10.15468/dl.zfaw79
Anopheles annulipes	139.303073	-34.930166	Unclassified	GBIF: https://doi.org/10.15468/dl.zfaw79
Anopheles annulipes	139.303086	-34.930164	Unclassified	GBIF: https://doi.org/10.15468/dl.zfaw79
Anopheles annulipes	139.5	-17.75	Unclassified	GBIF: https://doi.org/10.15468/dl.zfaw79
Anopheles annulipes	139.598895	-34.5626	Unclassified	GBIF: https://doi.org/10.15468/dl.zfaw79
Anopheles annulipes	139.854197	-36.833435	Unclassified	GBIF: https://doi.org/10.15468/dl.zfaw79
Anopheles annulipes	139.884574	-36.975988	Unclassified	GBIF: https://doi.org/10.15468/dl.zfaw79
Anopheles annulipes	140.05	-20.85	Unclassified	GBIF: https://doi.org/10.15468/dl.zfaw79
Anopheles annulipes	140.050003	-20.85	Unclassified	GBIF: https://doi.org/10.15468/dl.zfaw79
Anopheles annulipes	141.116669	-25.866667	Unclassified	GBIF: https://doi.org/10.15468/dl.zfaw79
Anopheles annulipes	141.11667	-25.86667	Unclassified	GBIF: https://doi.org/10.15468/dl.zfaw79
Anopheles annulipes	141.199997	-28.299999	Unclassified	GBIF: https://doi.org/10.15468/dl.zfaw79
Anopheles annulipes	141.2	-28.3	Unclassified	GBIF: https://doi.org/10.15468/dl.zfaw79
Anopheles annulipes	141.449997	-16.65	Unclassified	GBIF: https://doi.org/10.15468/dl.zfaw79
Anopheles annulipes	141.45	-16.65	Unclassified	GBIF: https://doi.org/10.15468/dl.zfaw79
Anopheles annulipes	141.6034	-34.1847	Unclassified	GBIF: https://doi.org/10.15468/dl.zfaw79
Anopheles annulipes	141.705215	-31.089607	Unclassified	GBIF: https://doi.org/10.15468/dl.zfaw79
Anopheles annulipes	141.75	-15.466666	Unclassified	GBIF: https://doi.org/10.15468/dl.zfaw79
Anopheles annulipes	141.75	-15.47	Unclassified	GBIF: https://doi.org/10.15468/dl.zfaw79
Anopheles annulipes	141.75	-15.46667	Unclassified	GBIF: https://doi.org/10.15468/dl.zfaw79
Anopheles annulipes	141.816666	-15.633333	Unclassified	GBIF: https://doi.org/10.15468/dl.zfaw79
Anopheles annulipes	141.81667	-15.63333	Unclassified	GBIF: https://doi.org/10.15468/dl.zfaw79
Anopheles annulipes	141.88333	-12.68333	Unclassified	GBIF: https://doi.org/10.15468/dl.zfaw79
Anopheles annulipes	141.883331	-12.683333	Unclassified	GBIF: https://doi.org/10.15468/dl.zfaw79
Anopheles annulipes	141.89999	-34.1	Unclassified	GBIF: https://doi.org/10.15468/dl.zfaw79
Anopheles annulipes	141.899994	-34.099998	Unclassified	GBIF: https://doi.org/10.15468/dl.zfaw79
Anopheles annulipes	141.91667	-28.56667	Unclassified	GBIF: https://doi.org/10.15468/dl.zfaw79
Anopheles annulipes	141.916672	-28.566668	Unclassified	GBIF: https://doi.org/10.15468/dl.zfaw79
Anopheles annulipes	141.9167	-29.25	Unclassified	GBIF: https://doi.org/10.15468/dl.zfaw79
Anopheles annulipes	141.916702	-29.25	Unclassified	GBIF: https://doi.org/10.15468/dl.zfaw79
Anopheles annulipes	141.93333	-14.2	Unclassified	GBIF: https://doi.org/10.15468/dl.zfaw79
Anopheles annulipes	141.933334	-14.2	Unclassified	GBIF: https://doi.org/10.15468/dl.zfaw79
Anopheles annulipes	141.949997	-16.966667	Unclassified	GBIF: https://doi.org/10.15468/dl.zfaw79
Anopheles annulipes	141.95	-16.96667	Unclassified	GBIF: https://doi.org/10.15468/dl.zfaw79
Anopheles annulipes	141.983337	-27.4	Unclassified	GBIF: https://doi.org/10.15468/dl.zfaw79
Anopheles annulipes	141.98334	-27.4	Unclassified	GBIF: https://doi.org/10.15468/dl.zfaw79
Anopheles annulipes	141.9957	-35.4455	Unclassified	GBIF: https://doi.org/10.15468/dl.zfaw79
Anopheles annulipes	141.998043	-34.530554	Unclassified	GBIF: https://doi.org/10.15468/dl.zfaw79
Anopheles annulipes	142.020625	-36.486626	Unclassified	GBIF: https://doi.org/10.15468/dl.zfaw79
Anopheles annulipes	142.065839	-36.496659	Unclassified	GBIF: https://doi.org/10.15468/dl.zfaw79
Anopheles annulipes	142.066666	-34.166668	Unclassified	GBIF: https://doi.org/10.15468/dl.zfaw79
Anopheles annulipes	142.06667	-34.16667	Unclassified	GBIF: https://doi.org/10.15468/dl.zfaw79
Anopheles annulipes	142.078197	-36.504932	Unclassified	GBIF: https://doi.org/10.15468/dl.zfaw79
Anopheles annulipes	142.116669	-10.716666	Unclassified	GBIF: https://doi.org/10.15468/dl.zfaw79
Anopheles annulipes	142.11667	-10.71667	Unclassified	GBIF: https://doi.org/10.15468/dl.zfaw79
Anopheles annulipes	142.139641	-35.680373	Unclassified	GBIF: https://doi.org/10.15468/dl.zfaw79
Anopheles annulipes	142.15	-34.18	Unclassified	GBIF: https://doi.org/10.15468/dl.zfaw79
Anopheles annulipes	142.1625	-34.18549	Unclassified	GBIF: https://doi.org/10.15468/dl.zfaw79
Anopheles annulipes	142.16667	-34.18333	Unclassified	GBIF: https://doi.org/10.15468/dl.zfaw79
Anopheles annulipes	142.166672	-34.183334	Unclassified	GBIF: https://doi.org/10.15468/dl.zfaw79
Anopheles annulipes	142.1667	-34.18333	Unclassified	GBIF: https://doi.org/10.15468/dl.zfaw79
Anopheles annulipes	142.167967	-34.250568	Unclassified	GBIF: https://doi.org/10.15468/dl.zfaw79
Anopheles annulipes	142.169288	-34.291872	Unclassified	GBIF: https://doi.org/10.15468/dl.zfaw79
Anopheles annulipes	142.21666	-10.583333	Unclassified	GBIF: https://doi.org/10.15468/dl.zfaw79
Anopheles annulipes	142.21666	-10.58333	Unclassified	GBIF: https://doi.org/10.15468/dl.zfaw79
Anopheles annulipes	142.216995	-17.533001	Unclassified	GBIF: https://doi.org/10.15468/dl.zfaw79
Anopheles annulipes	142.217	-17.533	Unclassified	GBIF: https://doi.org/10.15468/dl.zfaw79
Anopheles annulipes	142.2597	-33.5835	Unclassified	GBIF: https://doi.org/10.15468/dl.zfaw79
Anopheles annulipes	142.28	-10.58	Unclassified	GBIF: https://doi.org/10.15468/dl.zfaw79
Anopheles annulipes	142.3	-31.28333	Unclassified	GBIF: https://doi.org/10.15468/dl.zfaw79
Anopheles annulipes	142.300003	-31.283331	Unclassified	GBIF: https://doi.org/10.15468/dl.zfaw79
Anopheles annulipes	142.45	-37.43	Unclassified	GBIF: https://doi.org/10.15468/dl.zfaw79
Anopheles annulipes	142.617342	-37.145898	Unclassified	GBIF: https://doi.org/10.15468/dl.zfaw79
Anopheles annulipes	142.618628	-37.15726	Unclassified	GBIF: https://doi.org/10.15468/dl.zfaw79
Anopheles annulipes	142.619833	-37.156687	Unclassified	GBIF: https://doi.org/10.15468/dl.zfaw79
Anopheles annulipes	142.7	-28.53333	Unclassified	GBIF: https://doi.org/10.15468/dl.zfaw79
Anopheles annulipes	142.822	-37.0254	Unclassified	GBIF: https://doi.org/10.15468/dl.zfaw79
Anopheles annulipes	142.986807	-34.807449	Unclassified	GBIF: https://doi.org/10.15468/dl.zfaw79
Anopheles annulipes	143.083328	-13.633333	Unclassified	GBIF: https://doi.org/10.15468/dl.zfaw79
Anopheles annulipes	143.08333	-13.63333	Unclassified	GBIF: https://doi.org/10.15468/dl.zfaw79
Anopheles annulipes	143.100006	-28.483299	Unclassified	GBIF: https://doi.org/10.15468/dl.zfaw79
Anopheles annulipes	143.10001	-28.4833	Unclassified	GBIF: https://doi.org/10.15468/dl.zfaw79
Anopheles annulipes	143.13333	-20.73333	Unclassified	GBIF: https://doi.org/10.15468/dl.zfaw79
Anopheles annulipes	143.133331	-20.733334	Unclassified	GBIF: https://doi.org/10.15468/dl.zfaw79
Anopheles annulipes	143.199997	-13.95	Unclassified	GBIF: https://doi.org/10.15468/dl.zfaw79
Anopheles annulipes	143.2	-13.95	Unclassified	GBIF: https://doi.org/10.15468/dl.zfaw79
Anopheles annulipes	143.21666	-13.933333	Unclassified	GBIF: https://doi.org/10.15468/dl.zfaw79
Anopheles annulipes	143.21666	-13.93333	Unclassified	GBIF: https://doi.org/10.15468/dl.zfaw79
Anopheles annulipes	143.26	-38.37	Unclassified	GBIF: https://doi.org/10.15468/dl.zfaw79
Anopheles annulipes	143.266667	-38.383333	Unclassified	GBIF: https://doi.org/10.15468/dl.zfaw79
Anopheles annulipes	143.28329	-20.51667	Unclassified	GBIF: https://doi.org/10.15468/dl.zfaw79
Anopheles annulipes	143.283295	-20.51667	Unclassified	GBIF: https://doi.org/10.15468/dl.zfaw79
Anopheles annulipes	143.3	-14.31667	Unclassified	GBIF: https://doi.org/10.15468/dl.zfaw79
Anopheles annulipes	143.300003	-14.316667	Unclassified	GBIF: https://doi.org/10.15468/dl.zfaw79
Anopheles annulipes	143.472485	-38.765772	Unclassified	GBIF: https://doi.org/10.15468/dl.zfaw79
Anopheles annulipes	143.5	-14.783334	Unclassified	GBIF: https://doi.org/10.15468/dl.zfaw79
Anopheles annulipes	143.5	-14.78333	Unclassified	GBIF: https://doi.org/10.15468/dl.zfaw79
Anopheles annulipes	143.55	-18.3	Unclassified	GBIF: https://doi.org/10.15468/dl.zfaw79
Anopheles annulipes	143.55	-35.33333	Unclassified	GBIF: https://doi.org/10.15468/dl.zfaw79
Anopheles annulipes	143.550003	-18.299999	Unclassified	GBIF: https://doi.org/10.15468/dl.zfaw79
Anopheles annulipes	143.550003	-35.333332	Unclassified	GBIF: https://doi.org/10.15468/dl.zfaw79
Anopheles annulipes	143.566	-35.333	Unclassified	GBIF: https://doi.org/10.15468/dl.zfaw79
Anopheles annulipes	143.583328	-14.733334	Unclassified	GBIF: https://doi.org/10.15468/dl.zfaw79
Anopheles annulipes	143.58333	-14.73333	Unclassified	GBIF: https://doi.org/10.15468/dl.zfaw79
Anopheles annulipes	143.866669	-27.766666	Unclassified	GBIF: https://doi.org/10.15468/dl.zfaw79
Anopheles annulipes	143.86667	-27.76667	Unclassified	GBIF: https://doi.org/10.15468/dl.zfaw79
Anopheles annulipes	143.88	-5.63	Unclassified	GBIF: https://doi.org/10.15468/dl.zfaw79
Anopheles annulipes	144.0	-35.0	Unclassified	GBIF: https://doi.org/10.15468/dl.zfaw79
Anopheles annulipes	144.05	-21.01667	Unclassified	GBIF: https://doi.org/10.15468/dl.zfaw79
Anopheles annulipes	144.050003	-21.016666	Unclassified	GBIF: https://doi.org/10.15468/dl.zfaw79
Anopheles annulipes	144.066666	-28.033333	Unclassified	GBIF: https://doi.org/10.15468/dl.zfaw79
Anopheles annulipes	144.06667	-28.03333	Unclassified	GBIF: https://doi.org/10.15468/dl.zfaw79
Anopheles annulipes	144.083328	-18.516666	Unclassified	GBIF: https://doi.org/10.15468/dl.zfaw79
Anopheles annulipes	144.08333	-18.51667	Unclassified	GBIF: https://doi.org/10.15468/dl.zfaw79
Anopheles annulipes	144.14999	-5.5	Unclassified	GBIF: https://doi.org/10.15468/dl.zfaw79
Anopheles annulipes	144.149994	-5.5	Unclassified	GBIF: https://doi.org/10.15468/dl.zfaw79
Anopheles annulipes	144.25	-28.08333	Unclassified	GBIF: https://doi.org/10.15468/dl.zfaw79
Anopheles annulipes	144.3	-18.11667	Unclassified	GBIF: https://doi.org/10.15468/dl.zfaw79
Anopheles annulipes	144.300003	-18.116667	Unclassified	GBIF: https://doi.org/10.15468/dl.zfaw79
Anopheles annulipes	144.316666	-27.516666	Unclassified	GBIF: https://doi.org/10.15468/dl.zfaw79
Anopheles annulipes	144.31667	-27.51667	Unclassified	GBIF: https://doi.org/10.15468/dl.zfaw79
Anopheles annulipes	144.322967	-38.212102	Unclassified	GBIF: https://doi.org/10.15468/dl.zfaw79
Anopheles annulipes	144.350006	-28.1	Unclassified	GBIF: https://doi.org/10.15468/dl.zfaw79
Anopheles annulipes	144.35001	-28.1	Unclassified	GBIF: https://doi.org/10.15468/dl.zfaw79
Anopheles annulipes	144.366669	-27.516666	Unclassified	GBIF: https://doi.org/10.15468/dl.zfaw79
Anopheles annulipes	144.36667	-27.51667	Unclassified	GBIF: https://doi.org/10.15468/dl.zfaw79
Anopheles annulipes	144.37	-35.97	Unclassified	GBIF: https://doi.org/10.15468/dl.zfaw79
Anopheles annulipes	144.383596	-38.153573	Unclassified	GBIF: https://doi.org/10.15468/dl.zfaw79
Anopheles annulipes	144.413353	-36.257121	Unclassified	GBIF: https://doi.org/10.15468/dl.zfaw79
Anopheles annulipes	144.449997	-27.799999	Unclassified	GBIF: https://doi.org/10.15468/dl.zfaw79
Anopheles annulipes	144.45	-27.8	Unclassified	GBIF: https://doi.org/10.15468/dl.zfaw79
Anopheles annulipes	144.55	-27.6	Unclassified	GBIF: https://doi.org/10.15468/dl.zfaw79
Anopheles annulipes	144.550003	-27.6	Unclassified	GBIF: https://doi.org/10.15468/dl.zfaw79
Anopheles annulipes	144.566	-36.25	Unclassified	GBIF: https://doi.org/10.15468/dl.zfaw79
Anopheles annulipes	144.566667	-36.25	Unclassified	GBIF: https://doi.org/10.15468/dl.zfaw79
Anopheles annulipes	144.575836	-36.256111	Unclassified	GBIF: https://doi.org/10.15468/dl.zfaw79
Anopheles annulipes	144.57584	-36.25611	Unclassified	GBIF: https://doi.org/10.15468/dl.zfaw79
Anopheles annulipes	144.583298	-27.76667	Unclassified	GBIF: https://doi.org/10.15468/dl.zfaw79
Anopheles annulipes	144.5833	-27.76667	Unclassified	GBIF: https://doi.org/10.15468/dl.zfaw79
Anopheles annulipes	144.616669	-5.8	Unclassified	GBIF: https://doi.org/10.15468/dl.zfaw79
Anopheles annulipes	144.61667	-5.8	Unclassified	GBIF: https://doi.org/10.15468/dl.zfaw79
Anopheles annulipes	144.66667	-5.91667	Unclassified	GBIF: https://doi.org/10.15468/dl.zfaw79
Anopheles annulipes	144.666672	-5.916667	Unclassified	GBIF: https://doi.org/10.15468/dl.zfaw79
Anopheles annulipes	144.6667	-27.0167	Unclassified	GBIF: https://doi.org/10.15468/dl.zfaw79
Anopheles annulipes	144.666702	-27.016701	Unclassified	GBIF: https://doi.org/10.15468/dl.zfaw79
Anopheles annulipes	144.699997	-27.799999	Unclassified	GBIF: https://doi.org/10.15468/dl.zfaw79
Anopheles annulipes	144.7	-27.8	Unclassified	GBIF: https://doi.org/10.15468/dl.zfaw79
Anopheles annulipes	144.75	-36.13	Unclassified	GBIF: https://doi.org/10.15468/dl.zfaw79
Anopheles annulipes	144.766767	-37.66766	Unclassified	GBIF: https://doi.org/10.15468/dl.zfaw79
Anopheles annulipes	144.916667	-6.0	Unclassified	GBIF: https://doi.org/10.15468/dl.zfaw79
Anopheles annulipes	144.91667	-6.0	Unclassified	GBIF: https://doi.org/10.15468/dl.zfaw79
Anopheles annulipes	144.93333	-17.35	Unclassified	GBIF: https://doi.org/10.15468/dl.zfaw79
Anopheles annulipes	144.933334	-17.35	Unclassified	GBIF: https://doi.org/10.15468/dl.zfaw79
Anopheles annulipes	144.969975	-36.630788	Unclassified	GBIF: https://doi.org/10.15468/dl.zfaw79
Anopheles annulipes	144.97	-37.82	Unclassified	GBIF: https://doi.org/10.15468/dl.zfaw79
Anopheles annulipes	144.9933	-37.886744	Unclassified	GBIF: https://doi.org/10.15468/dl.zfaw79
Anopheles annulipes	145.044998	-36.316113	Unclassified	GBIF: https://doi.org/10.15468/dl.zfaw79
Anopheles annulipes	145.045	-36.31611	Unclassified	GBIF: https://doi.org/10.15468/dl.zfaw79
Anopheles annulipes	145.053786	-37.71857	Unclassified	GBIF: https://doi.org/10.15468/dl.zfaw79
Anopheles annulipes	145.08104	-38.286999	Unclassified	GBIF: https://doi.org/10.15468/dl.zfaw79
Anopheles annulipes	145.11929	-38.182622	Unclassified	GBIF: https://doi.org/10.15468/dl.zfaw79
Anopheles annulipes	145.12122	-38.035183	Unclassified	GBIF: https://doi.org/10.15468/dl.zfaw79
Anopheles annulipes	145.125252	-38.038276	Unclassified	GBIF: https://doi.org/10.15468/dl.zfaw79
Anopheles annulipes	145.126648	-38.05458	Unclassified	GBIF: https://doi.org/10.15468/dl.zfaw79
Anopheles annulipes	145.12881	-38.039214	Unclassified	GBIF: https://doi.org/10.15468/dl.zfaw79
Anopheles annulipes	145.19768	-37.749183	Unclassified	GBIF: https://doi.org/10.15468/dl.zfaw79
Anopheles annulipes	145.2	-17.43	Unclassified	GBIF: https://doi.org/10.15468/dl.zfaw79
Anopheles annulipes	145.23	-37.82	Unclassified	GBIF: https://doi.org/10.15468/dl.zfaw79
Anopheles annulipes	145.23	-17.67	Unclassified	GBIF: https://doi.org/10.15468/dl.zfaw79
Anopheles annulipes	145.233337	-17.666666	Unclassified	GBIF: https://doi.org/10.15468/dl.zfaw79
Anopheles annulipes	145.23334	-17.66667	Unclassified	GBIF: https://doi.org/10.15468/dl.zfaw79
Anopheles annulipes	145.240336	-37.834745	Unclassified	GBIF: https://doi.org/10.15468/dl.zfaw79
Anopheles annulipes	145.25	-35.683331	Unclassified	GBIF: https://doi.org/10.15468/dl.zfaw79
Anopheles annulipes	145.25	-35.68333	Unclassified	GBIF: https://doi.org/10.15468/dl.zfaw79
Anopheles annulipes	145.316666	-16.299999	Unclassified	GBIF: https://doi.org/10.15468/dl.zfaw79
Anopheles annulipes	145.31667	-16.3	Unclassified	GBIF: https://doi.org/10.15468/dl.zfaw79
Anopheles annulipes	145.333328	-17.016666	Unclassified	GBIF: https://doi.org/10.15468/dl.zfaw79
Anopheles annulipes	145.333328	-16.683332	Unclassified	GBIF: https://doi.org/10.15468/dl.zfaw79
Anopheles annulipes	145.33333	-16.68333	Unclassified	GBIF: https://doi.org/10.15468/dl.zfaw79
Anopheles annulipes	145.33333	-17.01667	Unclassified	GBIF: https://doi.org/10.15468/dl.zfaw79
Anopheles annulipes	145.366669	-16.450001	Unclassified	GBIF: https://doi.org/10.15468/dl.zfaw79
Anopheles annulipes	145.36667	-16.45	Unclassified	GBIF: https://doi.org/10.15468/dl.zfaw79
Anopheles annulipes	145.366699	-16.816669	Unclassified	GBIF: https://doi.org/10.15468/dl.zfaw79
Anopheles annulipes	145.3667	-16.81667	Unclassified	GBIF: https://doi.org/10.15468/dl.zfaw79
Anopheles annulipes	145.37306	-37.66056	Unclassified	GBIF: https://doi.org/10.15468/dl.zfaw79
Anopheles annulipes	145.373062	-37.660557	Unclassified	GBIF: https://doi.org/10.15468/dl.zfaw79
Anopheles annulipes	145.381378	-38.103178	Unclassified	GBIF: https://doi.org/10.15468/dl.zfaw79
Anopheles annulipes	145.38333	-6.08333	Unclassified	GBIF: https://doi.org/10.15468/dl.zfaw79
Anopheles annulipes	145.383331	-6.083333	Unclassified	GBIF: https://doi.org/10.15468/dl.zfaw79
Anopheles annulipes	145.39999	-6.06667	Unclassified	GBIF: https://doi.org/10.15468/dl.zfaw79
Anopheles annulipes	145.399994	-6.066667	Unclassified	GBIF: https://doi.org/10.15468/dl.zfaw79
Anopheles annulipes	145.408759	-16.180312	Unclassified	GBIF: https://doi.org/10.15468/dl.zfaw79
Anopheles annulipes	145.411	-37.878	Unclassified	GBIF: https://doi.org/10.15468/dl.zfaw79
Anopheles annulipes	145.41667	-16.91667	Unclassified	GBIF: https://doi.org/10.15468/dl.zfaw79
Anopheles annulipes	145.416672	-16.916666	Unclassified	GBIF: https://doi.org/10.15468/dl.zfaw79
Anopheles annulipes	145.417062	-37.87392	Unclassified	GBIF: https://doi.org/10.15468/dl.zfaw79
Anopheles annulipes	145.417084	-37.873923	Unclassified	GBIF: https://doi.org/10.15468/dl.zfaw79
Anopheles annulipes	145.43	-19.22	Unclassified	GBIF: https://doi.org/10.15468/dl.zfaw79
Anopheles annulipes	145.4333	-17.1333	Unclassified	GBIF: https://doi.org/10.15468/dl.zfaw79
Anopheles annulipes	145.433304	-17.133301	Unclassified	GBIF: https://doi.org/10.15468/dl.zfaw79
Anopheles annulipes	145.449997	-16.416666	Unclassified	GBIF: https://doi.org/10.15468/dl.zfaw79
Anopheles annulipes	145.46666	-24.433332	Unclassified	GBIF: https://doi.org/10.15468/dl.zfaw79
Anopheles annulipes	145.46666	-24.43333	Unclassified	GBIF: https://doi.org/10.15468/dl.zfaw79
Anopheles annulipes	145.4833	-16.5	Unclassified	GBIF: https://doi.org/10.15468/dl.zfaw79
Anopheles annulipes	145.483337	-17.266666	Unclassified	GBIF: https://doi.org/10.15468/dl.zfaw79
Anopheles annulipes	145.48334	-17.26667	Unclassified	GBIF: https://doi.org/10.15468/dl.zfaw79
Anopheles annulipes	145.5	-26.6	Unclassified	GBIF: https://doi.org/10.15468/dl.zfaw79
Anopheles annulipes	145.52	-37.65	Unclassified	GBIF: https://doi.org/10.15468/dl.zfaw79
Anopheles annulipes	145.55	-37.62	Unclassified	GBIF: https://doi.org/10.15468/dl.zfaw79
Anopheles annulipes	145.55	-17.38333	Unclassified	GBIF: https://doi.org/10.15468/dl.zfaw79
Anopheles annulipes	145.550003	-17.383333	Unclassified	GBIF: https://doi.org/10.15468/dl.zfaw79
Anopheles annulipes	145.63333	-17.16667	Unclassified	GBIF: https://doi.org/10.15468/dl.zfaw79
Anopheles annulipes	145.633331	-17.166666	Unclassified	GBIF: https://doi.org/10.15468/dl.zfaw79
Anopheles annulipes	145.647884	-37.775243	Unclassified	GBIF: https://doi.org/10.15468/dl.zfaw79
Anopheles annulipes	145.64999	-35.91667	Unclassified	GBIF: https://doi.org/10.15468/dl.zfaw79
Anopheles annulipes	145.649994	-35.916668	Unclassified	GBIF: https://doi.org/10.15468/dl.zfaw79
Anopheles annulipes	145.68333	-28.06667	Unclassified	GBIF: https://doi.org/10.15468/dl.zfaw79
Anopheles annulipes	145.683334	-28.066668	Unclassified	GBIF: https://doi.org/10.15468/dl.zfaw79
Anopheles annulipes	145.7	-37.75	Unclassified	GBIF: https://doi.org/10.15468/dl.zfaw79
Anopheles annulipes	145.75	-5.3	Unclassified	GBIF: https://doi.org/10.15468/dl.zfaw79
Anopheles annulipes	145.76666	-17.03333	Unclassified	GBIF: https://doi.org/10.15468/dl.zfaw79
Anopheles annulipes	145.76666	-16.91667	Unclassified	GBIF: https://doi.org/10.15468/dl.zfaw79
Anopheles annulipes	145.766663	-16.916666	Unclassified	GBIF: https://doi.org/10.15468/dl.zfaw79
Anopheles annulipes	145.766663	-17.033333	Unclassified	GBIF: https://doi.org/10.15468/dl.zfaw79
Anopheles annulipes	145.7667	-16.91667	Unclassified	GBIF: https://doi.org/10.15468/dl.zfaw79
Anopheles annulipes	145.77	-19.62	Unclassified	GBIF: https://doi.org/10.15468/dl.zfaw79
Anopheles annulipes	145.78334	-28.6	Unclassified	GBIF: https://doi.org/10.15468/dl.zfaw79
Anopheles annulipes	145.866699	-6.283333	Unclassified	GBIF: https://doi.org/10.15468/dl.zfaw79
Anopheles annulipes	145.8667	-6.28333	Unclassified	GBIF: https://doi.org/10.15468/dl.zfaw79
Anopheles annulipes	145.916667	-6.333333	Unclassified	GBIF: https://doi.org/10.15468/dl.zfaw79
Anopheles annulipes	145.91667	-17.31667	Unclassified	GBIF: https://doi.org/10.15468/dl.zfaw79
Anopheles annulipes	145.91667	-6.33333	Unclassified	GBIF: https://doi.org/10.15468/dl.zfaw79
Anopheles annulipes	145.916672	-17.316668	Unclassified	GBIF: https://doi.org/10.15468/dl.zfaw79
Anopheles annulipes	145.9333	-17.1333	Unclassified	GBIF: https://doi.org/10.15468/dl.zfaw79
Anopheles annulipes	145.933304	-17.133301	Unclassified	GBIF: https://doi.org/10.15468/dl.zfaw79
Anopheles annulipes	145.949997	-30.083334	Unclassified	GBIF: https://doi.org/10.15468/dl.zfaw79
Anopheles annulipes	145.95	-30.08333	Unclassified	GBIF: https://doi.org/10.15468/dl.zfaw79
Anopheles annulipes	146.01666	-17.53333	Unclassified	GBIF: https://doi.org/10.15468/dl.zfaw79
Anopheles annulipes	146.016663	-17.533333	Unclassified	GBIF: https://doi.org/10.15468/dl.zfaw79
Anopheles annulipes	146.016667	-17.533333	Unclassified	GBIF: https://doi.org/10.15468/dl.zfaw79
Anopheles annulipes	146.03	-34.28	Unclassified	GBIF: https://doi.org/10.15468/dl.zfaw79
Anopheles annulipes	146.03334	-34.28333	Unclassified	GBIF: https://doi.org/10.15468/dl.zfaw79
Anopheles annulipes	146.083328	-18.633333	Unclassified	GBIF: https://doi.org/10.15468/dl.zfaw79
Anopheles annulipes	146.083328	-18.966667	Unclassified	GBIF: https://doi.org/10.15468/dl.zfaw79
Anopheles annulipes	146.08333	-18.63333	Unclassified	GBIF: https://doi.org/10.15468/dl.zfaw79
Anopheles annulipes	146.08333	-18.96667	Unclassified	GBIF: https://doi.org/10.15468/dl.zfaw79
Anopheles annulipes	146.116669	-17.6	Unclassified	GBIF: https://doi.org/10.15468/dl.zfaw79
Anopheles annulipes	146.11667	-17.6	Unclassified	GBIF: https://doi.org/10.15468/dl.zfaw79
Anopheles annulipes	146.25	-20.0667	Unclassified	GBIF: https://doi.org/10.15468/dl.zfaw79
Anopheles annulipes	146.25	-26.4	Unclassified	GBIF: https://doi.org/10.15468/dl.zfaw79
Anopheles annulipes	146.25	-18.583334	Unclassified	GBIF: https://doi.org/10.15468/dl.zfaw79
Anopheles annulipes	146.25	-18.58333	Unclassified	GBIF: https://doi.org/10.15468/dl.zfaw79
Anopheles annulipes	146.316696	-26.200001	Unclassified	GBIF: https://doi.org/10.15468/dl.zfaw79
Anopheles annulipes	146.3167	-26.2	Unclassified	GBIF: https://doi.org/10.15468/dl.zfaw79
Anopheles annulipes	146.387953	-38.354323	Unclassified	GBIF: https://doi.org/10.15468/dl.zfaw79
Anopheles annulipes	146.4	-36.82	Unclassified	GBIF: https://doi.org/10.15468/dl.zfaw79
Anopheles annulipes	146.53	-38.19	Unclassified	GBIF: https://doi.org/10.15468/dl.zfaw79
Anopheles annulipes	146.55	-34.75	Unclassified	GBIF: https://doi.org/10.15468/dl.zfaw79
Anopheles annulipes	146.550003	-34.75	Unclassified	GBIF: https://doi.org/10.15468/dl.zfaw79
Anopheles annulipes	146.58	-8.97	Unclassified	GBIF: https://doi.org/10.15468/dl.zfaw79
Anopheles annulipes	146.621105	-36.10808	Unclassified	GBIF: https://doi.org/10.15468/dl.zfaw79
Anopheles annulipes	146.732571	-19.361711	Unclassified	GBIF: https://doi.org/10.15468/dl.zfaw79
Anopheles annulipes	146.75	-19.43	Unclassified	GBIF: https://doi.org/10.15468/dl.zfaw79
Anopheles annulipes	146.76666	-19.26667	Unclassified	GBIF: https://doi.org/10.15468/dl.zfaw79
Anopheles annulipes	146.766663	-19.266666	Unclassified	GBIF: https://doi.org/10.15468/dl.zfaw79
Anopheles annulipes	146.785278	-41.226944	Unclassified	GBIF: https://doi.org/10.15468/dl.zfaw79
Anopheles annulipes	146.78528	-41.22694	Unclassified	GBIF: https://doi.org/10.15468/dl.zfaw79
Anopheles annulipes	146.816666	-19.266666	Unclassified	GBIF: https://doi.org/10.15468/dl.zfaw79
Anopheles annulipes	146.81667	-19.26667	Unclassified	GBIF: https://doi.org/10.15468/dl.zfaw79
Anopheles annulipes	146.816696	-19.26667	Unclassified	GBIF: https://doi.org/10.15468/dl.zfaw79
Anopheles annulipes	146.8167	-19.26667	Unclassified	GBIF: https://doi.org/10.15468/dl.zfaw79
Anopheles annulipes	146.87	-36.1	Unclassified	GBIF: https://doi.org/10.15468/dl.zfaw79
Anopheles annulipes	146.87389	-36.1	Unclassified	GBIF: https://doi.org/10.15468/dl.zfaw79
Anopheles annulipes	146.937652	-43.165848	Unclassified	GBIF: https://doi.org/10.15468/dl.zfaw79
Anopheles annulipes	147.0	-6.716667	Unclassified	GBIF: https://doi.org/10.15468/dl.zfaw79
Anopheles annulipes	147.0	-6.71667	Unclassified	GBIF: https://doi.org/10.15468/dl.zfaw79
Anopheles annulipes	147.01666	-41.36666	Unclassified	GBIF: https://doi.org/10.15468/dl.zfaw79
Anopheles annulipes	147.016663	-41.366665	Unclassified	GBIF: https://doi.org/10.15468/dl.zfaw79
Anopheles annulipes	147.05	-7.05	Unclassified	GBIF: https://doi.org/10.15468/dl.zfaw79
Anopheles annulipes	147.050003	-7.05	Unclassified	GBIF: https://doi.org/10.15468/dl.zfaw79
Anopheles annulipes	147.083298	-9.416667	Unclassified	GBIF: https://doi.org/10.15468/dl.zfaw79
Anopheles annulipes	147.0833	-9.41667	Unclassified	GBIF: https://doi.org/10.15468/dl.zfaw79
Anopheles annulipes	147.1	-9.42	Unclassified	GBIF: https://doi.org/10.15468/dl.zfaw79
Anopheles annulipes	147.1333	-9.45	Unclassified	GBIF: https://doi.org/10.15468/dl.zfaw79
Anopheles annulipes	147.133301	-9.466666	Unclassified	GBIF: https://doi.org/10.15468/dl.zfaw79
Anopheles annulipes	147.13333	-20.65	Unclassified	GBIF: https://doi.org/10.15468/dl.zfaw79
Anopheles annulipes	147.133331	-20.65	Unclassified	GBIF: https://doi.org/10.15468/dl.zfaw79
Anopheles annulipes	147.146587	-38.142207	Unclassified	GBIF: https://doi.org/10.15468/dl.zfaw79
Anopheles annulipes	147.151292	-19.479956	Unclassified	GBIF: https://doi.org/10.15468/dl.zfaw79
Anopheles annulipes	147.1667	-42.48333	Unclassified	GBIF: https://doi.org/10.15468/dl.zfaw79
Anopheles annulipes	147.166702	-42.48333	Unclassified	GBIF: https://doi.org/10.15468/dl.zfaw79
Anopheles annulipes	147.17	-19.75	Unclassified	GBIF: https://doi.org/10.15468/dl.zfaw79
Anopheles annulipes	147.177394	-9.456594	Unclassified	GBIF: https://doi.org/10.15468/dl.zfaw79
Anopheles annulipes	147.17911	-9.453208	Unclassified	GBIF: https://doi.org/10.15468/dl.zfaw79
Anopheles annulipes	147.18	-42.47	Unclassified	GBIF: https://doi.org/10.15468/dl.zfaw79
Anopheles annulipes	147.18014	-9.453885	Unclassified	GBIF: https://doi.org/10.15468/dl.zfaw79
Anopheles annulipes	147.180484	-9.455578	Unclassified	GBIF: https://doi.org/10.15468/dl.zfaw79
Anopheles annulipes	147.180484	-9.453885	Unclassified	GBIF: https://doi.org/10.15468/dl.zfaw79
Anopheles annulipes	147.183917	-9.451176	Unclassified	GBIF: https://doi.org/10.15468/dl.zfaw79
Anopheles annulipes	147.24	-38.07	Unclassified	GBIF: https://doi.org/10.15468/dl.zfaw79
Anopheles annulipes	147.24445	-38.066666	Unclassified	GBIF: https://doi.org/10.15468/dl.zfaw79
Anopheles annulipes	147.3	-41.88334	Unclassified	GBIF: https://doi.org/10.15468/dl.zfaw79
Anopheles annulipes	147.300003	-41.883335	Unclassified	GBIF: https://doi.org/10.15468/dl.zfaw79
Anopheles annulipes	147.350006	-19.549999	Unclassified	GBIF: https://doi.org/10.15468/dl.zfaw79
Anopheles annulipes	147.35001	-19.55	Unclassified	GBIF: https://doi.org/10.15468/dl.zfaw79
Anopheles annulipes	147.38	-38.02	Unclassified	GBIF: https://doi.org/10.15468/dl.zfaw79
Anopheles annulipes	147.38	-38.05	Unclassified	GBIF: https://doi.org/10.15468/dl.zfaw79
Anopheles annulipes	147.39999	-19.56667	Unclassified	GBIF: https://doi.org/10.15468/dl.zfaw79
Anopheles annulipes	147.399994	-19.566668	Unclassified	GBIF: https://doi.org/10.15468/dl.zfaw79
Anopheles annulipes	147.4106	-36.5624	Unclassified	GBIF: https://doi.org/10.15468/dl.zfaw79
Anopheles annulipes	147.46666	-19.6	Unclassified	GBIF: https://doi.org/10.15468/dl.zfaw79
Anopheles annulipes	147.46666	-26.483334	Unclassified	GBIF: https://doi.org/10.15468/dl.zfaw79
Anopheles annulipes	147.46666	-26.48333	Unclassified	GBIF: https://doi.org/10.15468/dl.zfaw79
Anopheles annulipes	147.53334	-41.049999	Unclassified	GBIF: https://doi.org/10.15468/dl.zfaw79
Anopheles annulipes	147.53334	-41.05	Unclassified	GBIF: https://doi.org/10.15468/dl.zfaw79
Anopheles annulipes	147.613	-40.893	Unclassified	GBIF: https://doi.org/10.15468/dl.zfaw79
Anopheles annulipes	147.63	-9.95	Unclassified	GBIF: https://doi.org/10.15468/dl.zfaw79
Anopheles annulipes	147.633331	-40.833332	Unclassified	GBIF: https://doi.org/10.15468/dl.zfaw79
Anopheles annulipes	147.96666	-32.033333	Unclassified	GBIF: https://doi.org/10.15468/dl.zfaw79
Anopheles annulipes	147.96666	-32.03333	Unclassified	GBIF: https://doi.org/10.15468/dl.zfaw79
Anopheles annulipes	148.100006	-31.549999	Unclassified	GBIF: https://doi.org/10.15468/dl.zfaw79
Anopheles annulipes	148.10001	-31.55	Unclassified	GBIF: https://doi.org/10.15468/dl.zfaw79
Anopheles annulipes	148.1105	-35.0011	Unclassified	GBIF: https://doi.org/10.15468/dl.zfaw79
Anopheles annulipes	148.16667	-23.51667	Unclassified	GBIF: https://doi.org/10.15468/dl.zfaw79
[truncated: 30,697 more rows]
